# Supplementary material for: A phage-derived reconfigurable effector associated with an actinobacterial contractile nanomachine tailors bacterial responses to competition
Source: J Bacteriol. 2026 May 6;208(6):e00532-25. doi: 10.1128/jb.00532-25 (PMC13277306; doi:10.1128/jb.00532-25)
Supplement: Supplemental data — Raw data of proteomic analysis. [file jb.00532-25-s0002.xlsx]

## Sheet: E.coli Sle1-CvsEmpty
Data: Proteome data for Fig. 2G
Code	Description	Ratio	Cellular Component	Biological Process
E0J5B2	ATP-dependent DNA helicase RecG [OS=Escherichia coli W]	100		transport
E0IY37	NADH-quinone oxidoreductase subunit K [OS=Escherichia coli W]	100	plasma membrane;other membranes
E0IV76	Disulfide bond formation protein B [OS=Escherichia coli W]	100	plasma membrane;other membranes	transport
E0IYK6	Zinc metalloprotease [OS=Escherichia coli W]	100	other membranes	other metabolic processes
E0J6F4	submitted name: Cytochrome d terminal oxidase, subunit II [OS=Escherichia coli W]	100	plasma membrane;other membranes
E0J063	Thiol:disulfide interchange protein DsbD [OS=Escherichia coli W]	100	plasma membrane;other membranes	transport
E0J5B0	Sodium/glutamate symporter [OS=Escherichia coli W]	100	plasma membrane;other membranes
E0J115	submitted name: Transport protein [OS=Escherichia coli W]	100	other membranes	transport
E0IXZ8	submitted name: Conserved inner membrane protein [OS=Escherichia coli W]	100	plasma membrane;other membranes	transport
E0IV41	submitted name: Calcium/sodium:proton antiporter [OS=Escherichia coli W]	100	other membranes
E0J1J0	PTS system N-acetylmuramic acid-specific EIIBC component [OS=Escherichia coli W]	100	plasma membrane;other membranes
E0J408	Undecaprenyl-phosphate alpha-N-acetylglucosaminyl 1-phosphate transferase [OS=Escherichia coli W]	100	plasma membrane;other membranes;other cell component	transport
E0J503	UPF0266 membrane protein YobD [OS=Escherichia coli W]	100	plasma membrane;other membranes
E0J3X2	submitted name: Threonine efflux system [OS=Escherichia coli W]	100	plasma membrane;other membranes	other metabolic processes
E0IXN1	Multidrug resistance protein MdtK [OS=Escherichia coli W]	100	plasma membrane;other membranes
E0J5N1	submitted name: Predicted inner membrane protein with hydrolase activity [OS=Escherichia coli W]	100	other membranes	protein metabolism;other metabolic processes
E0J0P0	Phosphate regulon transcriptional regulatory protein PhoB [OS=Escherichia coli W]	100	cytosol;other cell component	signal transduction
E0J0I8	submitted name: Fused predicted multidrug transporter subunits of ABC superfamily: ATP-binding components [OS=Escherichia coli W]	100	other membranes	transport;other biological processes
E0IVG8	Probable lipid II flippase MurJ [OS=Escherichia coli W]	45.4545	plasma membrane;other membranes	transport
E0J1E7	Polyphosphate kinase [OS=Escherichia coli W]	31.25	other cell component	transport
E0J7J7	Nucleoside permease [OS=Escherichia coli W]	27.7778	plasma membrane;other membranes	protein metabolism;other metabolic processes
E0IV11	Cardiolipin synthase A [OS=Escherichia coli W]	23.8095	plasma membrane;other membranes	other metabolic processes
E0J2Q0	Intermembrane phospholipid transport system permease protein MlaE [OS=Escherichia coli W]	20.8333	plasma membrane;other membranes
E0IW59	submitted name: Predicted inner membrane protein [OS=Escherichia coli W]	20	other membranes	transport
E0J0N8	Branched-chain amino acid transport system carrier protein [OS=Escherichia coli W]	18.5185	plasma membrane;other membranes	transport
E0J0C9	submitted name: Predicted cation/proton antiporter [OS=Escherichia coli W]	17.5439	plasma membrane;other membranes	other metabolic processes
E0IV16	submitted name: Oligopeptide transporter subunit [OS=Escherichia coli W]	16.9492	plasma membrane;other membranes	transport
E0IYM6	H(+)/Cl(-) exchange transporter ClcA [OS=Escherichia coli W]	16.9492	plasma membrane;other membranes	transport
E0J603	HTH-type transcriptional repressor AllR [OS=Escherichia coli W]	16.129		protein metabolism
E0J4X4	Formate-dependent phosphoribosylglycinamide formyltransferase [OS=Escherichia coli W]	14.2857
E0IZV7	submitted name: Gluconate transporter, high-affinity GNT I system [OS=Escherichia coli W]	13.8889	other membranes	transport
E0J0B7	Proton/glutamate-aspartate symporter [OS=Escherichia coli W]	11.1111	plasma membrane;other membranes
E0IZN0	Phosphate transporter [OS=Escherichia coli W]	10.4167	plasma membrane;other membranes	other metabolic processes
E0IZF6	submitted name: Fused cysteine transporter subunits of ABC superfamily: membrane component/ATP-binding component [OS=Escherichia coli W]	10.4167	other membranes	other metabolic processes;transport
E0IY40	NADH-quinone oxidoreductase subunit N [OS=Escherichia coli W]	10.3093	plasma membrane;other membranes	other metabolic processes
E0J0G4	Maltose/maltodextrin transport system permease protein MalG [OS=Escherichia coli W]	10.2041	plasma membrane;other membranes	other biological processes
E0J5E6	submitted name: Predicted glycosyl transferase [OS=Escherichia coli W]	9.61538		protein metabolism;other metabolic processes
E0J5J2	C4-dicarboxylate transport protein [OS=Escherichia coli W]	8.84956	plasma membrane;other membranes	other metabolic processes
E0IZ82	submitted name: Predicted inner membrane protein [OS=Escherichia coli W]	8.69565	plasma membrane;other membranes	transport
E0J0X4	submitted name: Fused conserved protein [OS=Escherichia coli W]	8.47458	plasma membrane;other membranes	other metabolic processes;transport
E0IY34	NADH-quinone oxidoreductase subunit H [OS=Escherichia coli W]	8.13008		transport
E0IYR9	Aromatic amino acid transport protein AroP [OS=Escherichia coli W]	8.06452	plasma membrane;other membranes
E0J2Q8	Large ribosomal subunit protein bL21 [OS=Escherichia coli W]	8	translational apparatus;other cell component	other metabolic processes;transport
E0IY58	Bifunctional polymyxin resistance protein ArnA [OS=Escherichia coli W]	7.93651		other metabolic processes
E0J286	submitted name: Predicted DNA-binding transcriptional regulator [OS=Escherichia coli W]	7.69231		transport
E0IY64	CinA-like protein [OS=Escherichia coli W]	7.63359		transport
E0IZV0	submitted name: DNA-binding transcriptional repressor [OS=Escherichia coli W]	7.0922		other metabolic processes;other biological processes
E0J1S7	submitted name: Fused N-acetyl glucosamine specific PTS enzyme: IIC, IIB, and IIA components [OS=Escherichia coli W]	7.04225	plasma membrane;other membranes	transport
E0J4Q6	Sulfur carrier protein FdhD [OS=Escherichia coli W]	6.53595	other cell component	cell organization and biogenesis;DNA metabolism;other metabolic processes
E0IYD0	submitted name: Fused fructose-specific PTS enzymes: IIBcomponent/IIC components [OS=Escherichia coli W]	6.36943	plasma membrane;other membranes	protein metabolism;other metabolic processes
E0IYK3	UDP-3-O-(3-hydroxymyristoyl)glucosamine N-acyltransferase [OS=Escherichia coli W]	6.0241		transport
E0J209	submitted name: Predicted serine transporter [OS=Escherichia coli W]	5.95238	plasma membrane;other membranes	protein metabolism;other metabolic processes
E0IZU1	Glycogen synthase [OS=Escherichia coli W]	5.84795		transport
E0IZH9	submitted name: Arginine transporter subunit [OS=Escherichia coli W]	5.81395	plasma membrane;other membranes	transport
E0J175	submitted name: Predicted cytochrome [OS=Escherichia coli W]	5.58659	plasma membrane;other membranes	transport
E0IWS8	Ion-translocating oxidoreductase complex subunit D [OS=Escherichia coli W]	5.29101	plasma membrane;other membranes	protein metabolism;other metabolic processes
E0J2Y8	ATP synthase subunit a [OS=Escherichia coli W]	5.2356	plasma membrane;other membranes	other metabolic processes
E0IYC2	Lipid A 1-diphosphate synthase [OS=Escherichia coli W]	5.20833	plasma membrane;other membranes
E0J2Y9	ATP synthase subunit c [OS=Escherichia coli W]	4.97512	plasma membrane;other membranes	transport;other biological processes
E0J6S0	Copper-exporting P-type ATPase [OS=Escherichia coli W]	4.92611	plasma membrane;other membranes	transport
E0J6F5	submitted name: Cytochrome d terminal oxidase, subunit I [OS=Escherichia coli W]	4.85437	plasma membrane;other membranes;other cell component	transport
E0J6Z4	SsrA-binding protein [OS=Escherichia coli W]	4.83092	cytosol	protein metabolism;other metabolic processes
E0IZ81	Inner membrane protein YccF [OS=Escherichia coli W]	4.80769	plasma membrane;other membranes	transport
E0J6F1	submitted name: Predicted acyl-CoA thioesterase [OS=Escherichia coli W]	4.73934		transport
A0A0H3EU51	Glucans biosynthesis glucosyltransferase H [OS=Escherichia coli W]	4.6729	plasma membrane;other membranes	transport
E0J0N0	Protein-export membrane protein SecF [OS=Escherichia coli W]	4.62963	plasma membrane;other membranes	other metabolic processes
E0IZQ3	DUF2500 domain-containing protein [OS=Escherichia coli W]	4.62963	other membranes	other metabolic processes
E0J0N1	Protein translocase subunit SecD [OS=Escherichia coli W]	4.56621	plasma membrane;other membranes	protein metabolism
E0IY78	DNA gyrase subunit A [OS=Escherichia coli W]	4.34783	other cell component	transport
E0IY38	submitted name: NADH:ubiquinone oxidoreductase, membrane subunit L [OS=Escherichia coli W]	4.2735	membrane_manual	transport
E0J4C1	submitted name: Predicted dehydrogenase [OS=Escherichia coli W]	4.16667		transport
E0IYS0	submitted name: Predicted inner membrane protein [OS=Escherichia coli W]	4.16667	other membranes	cell organization and biogenesis;other metabolic processes
E0J4Z0	submitted name: Conserved protein [OS=Escherichia coli W]	4.04858	other membranes	other metabolic processes
E0IXI5	Vitamin B12 import system permease protein BtuC [OS=Escherichia coli W]	4.04858	plasma membrane;other membranes	transport;other biological processes
E0J0D0	submitted name: Predicted permease [OS=Escherichia coli W]	3.96825	plasma membrane;other membranes	transport
E0J0G3	Maltose/maltodextrin transport system permease protein [OS=Escherichia coli W]	3.93701	plasma membrane;other membranes	transport
E0J0K5	Cytochrome bo(3) ubiquinol oxidase subunit 1 [OS=Escherichia coli W]	3.87597	plasma membrane;other membranes	transport
A0A0H3F3E0	Rhomboid protease GlpG [OS=Escherichia coli W]	3.87597	plasma membrane;other membranes	other metabolic processes;transport
E0J2H2	Magnesium-transporting ATPase, P-type 1 [OS=Escherichia coli W]	3.861	plasma membrane;other membranes	transport
E0IVI3	Lipid A biosynthesis lauroyltransferase [OS=Escherichia coli W]	3.83142	plasma membrane;other membranes	other biological processes
E0J086	submitted name: DNA-binding response regulator in two-component regulatory system with BasS [OS=Escherichia coli W]	3.81679		other metabolic processes;transport
E0J6P4	submitted name: PTS system, galactitol-specific IIC component [OS=Escherichia coli W]	3.80228	plasma membrane;other membranes
E0IY56	Undecaprenyl phosphate-alpha-4-amino-4-deoxy-L-arabinose arabinosyl transferase [OS=Escherichia coli W]	3.77358	plasma membrane;other membranes	transport
E0J088	submitted name: Proline/glycine betaine transporter [OS=Escherichia coli W]	3.67647	plasma membrane;other membranes	transport;other biological processes
E0J4A8	Outer membrane protein X [OS=Escherichia coli W]	3.63636	other membranes;other cell component	transport;other biological processes
E0IV07	Acyl-CoA thioester hydrolase YciA [OS=Escherichia coli W]	3.62319
E0IZC8	submitted name: Fused lipid transporter subunits of ABC superfamily: membrane component/ATP-binding component [OS=Escherichia coli W]	3.58423	other membranes	other metabolic processes
E0IVV0	Undecaprenyl-diphosphatase [OS=Escherichia coli W]	3.40136	plasma membrane;other membranes	cell organization and biogenesis;other metabolic processes;other biological processes
E0IWI5	submitted name: Fused 2-acylglycerophospho-ethanolamine acyl transferase/acyl-acyl carrier protein synthetase [OS=Escherichia coli W]	3.40136		cell organization and biogenesis;other metabolic processes;transport;other biological processes
E0J318	submitted name: Predicted phosphopantetheinyl transferase [OS=Escherichia coli W]	3.33333		transport
E0IV83	Protein YcgL [OS=Escherichia coli W]	3.31126		transport
E0J2F3	submitted name: Conserved inner membrane protein [OS=Escherichia coli W]	3.30033	plasma membrane;other membranes	other metabolic processes
E0J2I2	Fructose-1,6-bisphosphatase class 1 [OS=Escherichia coli W]	3.27869	cytosol	protein metabolism
E0J7D5	PTS system mannitol-specific EIICBA component [OS=Escherichia coli W]	3.24675	plasma membrane;other membranes	stress response
E0IZU0	Glucose-1-phosphate adenylyltransferase [OS=Escherichia coli W]	3.20513		other metabolic processes
E0J731	Small ribosomal subunit protein uS3 [OS=Escherichia coli W]	3.18471	cytosol;translational apparatus	other biological processes
E0J5D5	submitted name: Lipopolysaccharide 3-alpha-galactosyltransferase [OS=Escherichia coli W]	3.15457		other metabolic processes
E0IZF5	submitted name: Fused cysteine transporter subunits of ABC superfamily: membrane component/ATP-binding component [OS=Escherichia coli W]	3.15457	other membranes	protein metabolism;other metabolic processes
E0IY28	NADH-quinone oxidoreductase subunit A [OS=Escherichia coli W]	3.14465	membrane_manual	other metabolic processes
E0IWJ4	Phosphatidylglycerol--prolipoprotein diacylglyceryl transferase [OS=Escherichia coli W]	3.06748	plasma membrane;other membranes	other metabolic processes
E0J5C9	Formamidopyrimidine-DNA glycosylase [OS=Escherichia coli W]	3.03951		transport
E0IVU8	Glycerol-3-phosphate acyltransferase [OS=Escherichia coli W]	3.0303	plasma membrane;other membranes	transport
E0J2R4	submitted name: Predicted RNA-binding protein [OS=Escherichia coli W]	3.01205		other metabolic processes
E0IYF3	DUF218 domain-containing protein [OS=Escherichia coli W]	3.003	plasma membrane;other membranes	other biological processes
E0J2K3	submitted name: D-alanine/D-serine/glycine transporter [OS=Escherichia coli W]	2.90698	plasma membrane;other membranes
E8PX57	Ribosome maturation factor RimP [OS=Escherichia coli W]	2.88184	other cell component	other metabolic processes
E0J0L7	Exodeoxyribonuclease 7 small subunit [OS=Escherichia coli W]	2.87356	cytosol;other cell component	transport
E0J6Y0	DNA-directed RNA polymerase subunit beta' [OS=Escherichia coli W]	2.849	other cell component	RNA metabolism OR transcription;other metabolic processes
E0J4U7	submitted name: Predicted endonuclease [OS=Escherichia coli W]	2.84091	other membranes	other metabolic processes;transport
E0IV84	Peptidase C-terminal archaeal/bacterial domain-containing protein [OS=Escherichia coli W]	2.8169		other metabolic processes
E0IVA4	Phosphatase NudJ [OS=Escherichia coli W]	2.8169		transport
E0IXL0	1,4-dihydroxy-2-naphthoyl-CoA hydrolase [OS=Escherichia coli W]	2.7933		transport
E0IWT9	submitted name: DNA-binding transcriptional repressor [OS=Escherichia coli W]	2.77778
E0IWV8	NAD(P) transhydrogenase subunit beta [OS=Escherichia coli W]	2.77008	plasma membrane;other membranes	transport
E0J433	Phosphoserine phosphatase [OS=Escherichia coli W]	2.77008		protein metabolism
E0J5E8	submitted name: Protease with a role in cell division [OS=Escherichia coli W]	2.76243		DNA metabolism;other metabolic processes;stress response
A0A0H3EY07	UDP-4-amino-4-deoxy-L-arabinose--oxoglutarate aminotransferase [OS=Escherichia coli W]	2.73973
E0J745	Protein translocase subunit SecY [OS=Escherichia coli W]	2.7248	plasma membrane;other membranes;other cell component	transport
E0IYZ9	Peptidyl-prolyl cis-trans isomerase [OS=Escherichia coli W]	2.7027
E0J5C7	Large ribosomal subunit protein bL28 [OS=Escherichia coli W]	2.7027	cytosol;translational apparatus	signal transduction;other biological processes
E0IYI3	D-methionine transport system permease protein MetI [OS=Escherichia coli W]	2.69542	plasma membrane;other membranes	transport
E0IV22	Thymidine kinase [OS=Escherichia coli W]	2.65252	cytosol	transport
E0J4E3	UvrABC system protein B [OS=Escherichia coli W]	2.6455	other cell component	transport
E0J3Y6	Diaminopimelate epimerase [OS=Escherichia coli W]	2.63158	cytosol	transport
E0J744	Large ribosomal subunit protein uL15 [OS=Escherichia coli W]	2.57732	translational apparatus
E0J0F3	4-hydroxybenzoate octaprenyltransferase [OS=Escherichia coli W]	2.57732	plasma membrane;other membranes
E0J2Q5	UDP-N-acetylglucosamine 1-carboxyvinyltransferase [OS=Escherichia coli W]	2.5641	other cell component
E0J0G0	submitted name: Fused maltose transport subunit, ATP-binding component of ABC superfamily/regulatory protein [OS=Escherichia coli W]	2.52525	plasma membrane;other membranes
E0IV68	submitted name: L,D-carboxypeptidase A [OS=Escherichia coli W]	2.51256
A0A0H3F7X9	submitted name: Trehalose(Maltose)-specific PTS system components IIBC [OS=Escherichia coli W]	2.51256	plasma membrane;other membranes	protein metabolism;other metabolic processes
E0IWS3	Dipeptide and tripeptide permease A [OS=Escherichia coli W]	2.45098	plasma membrane;other membranes	other metabolic processes
E0J0P5	S-(hydroxymethyl)glutathione dehydrogenase [OS=Escherichia coli W]	2.44499	other cell component
E8PZJ3	Murein hydrolase activator NlpD [OS=Escherichia coli W]	2.43309	plasma membrane;other membranes	protein metabolism;other metabolic processes
A0A0H3EY69	Transcription-repair-coupling factor [OS=Escherichia coli W]	2.42718	other cell component	other metabolic processes
E0J0H2	Aspartokinase [OS=Escherichia coli W]	2.42131		transport
E0IUT6	UPF0283 membrane protein YcjF [OS=Escherichia coli W]	2.42131	plasma membrane;other membranes
E0J4C6	submitted name: Predicted DNA-binding transcriptional regulator [OS=Escherichia coli W]	2.40964		transport
E0IVY5	UPF0313 protein YgiQ [OS=Escherichia coli W]	2.40964		transport
E0J1N4	Acetyltransferase YpeA [OS=Escherichia coli W]	2.40964		transport
E0J401	dTDP-4-amino-4,6-dideoxygalactose transaminase [OS=Escherichia coli W]	2.3753		cell organization and biogenesis;DNA metabolism;other metabolic processes;stress response
E0IUJ8	Pyruvate-flavodoxin oxidoreductase [OS=Escherichia coli W]	2.36967		other metabolic processes
E0IXN0	submitted name: Conserved protein [OS=Escherichia coli W]	2.36407		transport
E0J035	Elongation factor G [OS=Escherichia coli W]	2.35294	other cell component	other metabolic processes
A0A0H3EWK8	submitted name: Phenylalanine transporter [OS=Escherichia coli W]	2.30415	plasma membrane;other membranes	transport
A0A0H3EWN8	3-hydroxydecanoyl-[acyl-carrier-protein] dehydratase [OS=Escherichia coli W]	2.29885	other cell component	transport
A0A0H3F5U0	Lipopolysaccharide export system permease protein LptF [OS=Escherichia coli W]	2.28833	plasma membrane;other membranes
E0IYB4	Bcr/CflA family efflux transporter [OS=Escherichia coli W]	2.27273	plasma membrane;other membranes
E0IX39	submitted name: Qin prophage site-specific recombinase [OS=Escherichia coli W]	2.22717		cell organization and biogenesis;transport
E0J776	Cell division protein ZapB [OS=Escherichia coli W]	2.21239	other cell component	protein metabolism;other metabolic processes
E0J728	Large ribosomal subunit protein uL2 [OS=Escherichia coli W]	2.20264	cytosol;translational apparatus
E0IVD7	PTS system glucose-specific EIICB component [OS=Escherichia coli W]	2.1978	plasma membrane;other membranes	transport
E0J4N5	2Fe-2S ferredoxin [OS=Escherichia coli W]	2.1692	cytosol
E0J1Q0	Probable Sec-independent protein translocase protein TatE [OS=Escherichia coli W]	2.15983	plasma membrane;other membranes	other metabolic processes;other biological processes
E0IY59	Undecaprenyl-phosphate 4-deoxy-4-formamido-L-arabinose transferase [OS=Escherichia coli W]	2.15054	plasma membrane;other membranes
E0IV75	Na(+)/H(+) antiporter NhaB [OS=Escherichia coli W]	2.14133	plasma membrane;other membranes
E0IXI0	Large ribosomal subunit protein bL35 [OS=Escherichia coli W]	2.14133	cytosol;translational apparatus
E0J264	submitted name: Aminopeptidase in alkaline phosphatase isozyme conversion [OS=Escherichia coli W]	2.14133		other metabolic processes
E0J6A8	Bifunctional aspartokinase/homoserine dehydrogenase [OS=Escherichia coli W]	2.09644		protein metabolism;other metabolic processes
E8Q5E6	submitted name: Conserved inner membrane protein [OS=Escherichia coli W]	2.08768	other membranes	other metabolic processes
E0IYN1	submitted name: Ferrichrome outer membrane transporter [OS=Escherichia coli W]	2.08333	other membranes
E0J0F1	Diacylglycerol kinase [OS=Escherichia coli W]	2.07469	plasma membrane;other membranes	other metabolic processes
E0J0Q7	Beta-galactosidase [OS=Escherichia coli W]	2.06186	other cell component	other metabolic processes
E0J059	submitted name: Inner membrane protein [OS=Escherichia coli W]	2.04918	other membranes
E0IVX6	submitted name: Quinol monooxygenase [OS=Escherichia coli W]	2.04082	cytosol	other metabolic processes
E0IV86	Probable septum site-determining protein MinC [OS=Escherichia coli W]	2.04082		other biological processes
E0J477	submitted name: Predicted inner membrane protein [OS=Escherichia coli W]	2.03252	plasma membrane;other membranes	other biological processes
E0J085	submitted name: Predicted metal dependent hydrolase [OS=Escherichia coli W]	2.00803	plasma membrane;other membranes	cell organization and biogenesis;DNA metabolism;stress response;other biological processes
E0J1P6	UPF0250 protein YbeD [OS=Escherichia coli W]	1.98807		stress response;transport
E0J5Y2	submitted name: Predicted RNA-binding protein [OS=Escherichia coli W]	1.9802
E0J342	Small heat shock protein IbpA [OS=Escherichia coli W]	1.97239	other cell component	transport
E0IVH1	[ribosomal protein uS5]-alanine N-acetyltransferase [OS=Escherichia coli W]	1.95695	other cell component	other metabolic processes
E0IWJ2	RNA pyrophosphohydrolase [OS=Escherichia coli W]	1.95695	other cell component	RNA metabolism OR transcription;other metabolic processes
E0J3Y9	Adenylate cyclase [OS=Escherichia coli W]	1.95312	other cell component	other metabolic processes
E0IV59	submitted name: Predicted DNA-binding transcriptional regulator, dihydroxyacetone [OS=Escherichia coli W]	1.94932
E0IYQ7	submitted name: Glucose dehydrogenase [OS=Escherichia coli W]	1.94175	plasma membrane;other membranes;other cell component
E0J1S8	Glucosamine-6-phosphate deaminase [OS=Escherichia coli W]	1.93798		protein metabolism;other metabolic processes
E0IY75	Ribonucleoside-diphosphate reductase [OS=Escherichia coli W]	1.93798
E0J493	Bifunctional aspartokinase/homoserine dehydrogenase [OS=Escherichia coli W]	1.93424		transport
E0J6H6	submitted name: Predicted enzyme subunit [OS=Escherichia coli W]	1.92678
E0IZ28	Sodium/proline symporter [OS=Escherichia coli W]	1.91939	plasma membrane;other membranes	other metabolic processes
E0J515	submitted name: Conserved protein [OS=Escherichia coli W]	1.91939		other biological processes
E0J1T3	submitted name: 2-octaprenyl-3-methyl-6-methoxy-1,4-benzoquinol oxygenase [OS=Escherichia coli W]	1.91571		other metabolic processes
A0A0H3EUL0	Multifunctional fusion protein [OS=Escherichia coli W]	1.90476		cell organization and biogenesis;other metabolic processes;other biological processes
E0IW31	submitted name: Accessory colonization factor [OS=Escherichia coli W]	1.90114		cell organization and biogenesis;DNA metabolism;stress response
A0A0H3F0M1	Aromatic amino acid permease [OS=Escherichia coli W]	1.89394	plasma membrane;other membranes	protein metabolism;other metabolic processes
E0J161	submitted name: Predicted amino-acid transporter [OS=Escherichia coli W]	1.88324	plasma membrane;other membranes
A0A0H3EV52	submitted name: Predicted transporter [OS=Escherichia coli W]	1.88324	other membranes
A0A0H3ET06	submitted name: Maltodextrin glucosidase [OS=Escherichia coli W]	1.87617	other cell component	other metabolic processes
E0J414	ATP-dependent DNA helicase Rep [OS=Escherichia coli W]	1.87617	cytosol	DNA metabolism;other metabolic processes;stress response
E0IX60	Multiple antibiotic resistance protein MarA [OS=Escherichia coli W]	1.8622		other metabolic processes
E0J578	Flagellar biosynthesis protein FlhA [OS=Escherichia coli W]	1.85874	plasma membrane;other membranes	other metabolic processes
E0IY49	2-succinyl-6-hydroxy-2,4-cyclohexadiene-1-carboxylate synthase [OS=Escherichia coli W]	1.85185		other metabolic processes
E0IVP0	submitted name: Predicted DNA-binding transcriptional regulator [OS=Escherichia coli W]	1.84843		RNA metabolism OR transcription;other metabolic processes;other biological processes
E0J0L6	tRNA sulfurtransferase [OS=Escherichia coli W]	1.84162	other cell component	transport
E0J3W1	Ubiquinone biosynthesis accessory factor UbiJ [OS=Escherichia coli W]	1.83486	other cell component	other metabolic processes
E0J432	DNA repair protein RadA [OS=Escherichia coli W]	1.82482	cytosol	other metabolic processes
E0IVN8	Glucans biosynthesis protein D [OS=Escherichia coli W]	1.82149	other cell component	transport
E0IXH0	submitted name: Predicted inner membrane protein [OS=Escherichia coli W]	1.82149	other membranes	cell cycle OR cell proliferation;cell organization and biogenesis;other metabolic processes;other biological processes
E0IYL6	Bifunctional uridylyltransferase/uridylyl-removing enzyme [OS=Escherichia coli W]	1.81488		other metabolic processes
E0J4V1	submitted name: Conserved protein [OS=Escherichia coli W]	1.81159		protein metabolism;other metabolic processes;other biological processes
E0J4U5	DNA polymerase I [OS=Escherichia coli W]	1.80505
E0IZW0	Pimeloyl-[acyl-carrier protein] methyl ester esterase [OS=Escherichia coli W]	1.8018	other cell component	other metabolic processes
E0J708	submitted name: Predicted outer membrane lipoprotein [OS=Escherichia coli W]	1.78891	other membranes
E0J5K7	Translational regulator CsrA [OS=Escherichia coli W]	1.77936	cytosol	other metabolic processes
E0J707	Large ribosomal subunit protein bL19 [OS=Escherichia coli W]	1.77936	cytosol;translational apparatus	transport
E0IYX2	LPS-assembly protein LptD [OS=Escherichia coli W]	1.7762	other membranes	RNA metabolism OR transcription;other metabolic processes
E0J2S4	Translation initiation factor IF-2 [OS=Escherichia coli W]	1.77305	other cell component
E0IYK1	Acyl-[acyl-carrier-protein]--UDP-N-acetylglucosamine O-acyltransferase [OS=Escherichia coli W]	1.76367	other cell component	other metabolic processes;other biological processes
E0J6V1	Biotin carboxylase [OS=Escherichia coli W]	1.76056		other metabolic processes
E0IXB6	Glyceraldehyde-3-phosphate dehydrogenase [OS=Escherichia coli W]	1.75747
E0IZC2	submitted name: Conserved inner membrane protein [OS=Escherichia coli W]	1.75439	plasma membrane;other membranes	other biological processes
A0A0H3EQV6	submitted name: Predicted ATP-dependent helicase [OS=Escherichia coli W]	1.75131		protein metabolism;other metabolic processes
E0IZ94	Ribosomal RNA large subunit methyltransferase K/L [OS=Escherichia coli W]	1.75131	other cell component
E0J0M8	Nucleoside-specific channel-forming protein Tsx [OS=Escherichia coli W]	1.74825	other membranes	DNA metabolism;other metabolic processes;stress response
E0IYA9	UPF0352 protein YejL [OS=Escherichia coli W]	1.7452		other metabolic processes
E0J102	Multidrug resistance protein MdtA [OS=Escherichia coli W]	1.7452	plasma membrane;other membranes	transport
E0IXN5	submitted name: Predicted DNA-binding transcriptional regulator [OS=Escherichia coli W]	1.7452		other metabolic processes
A0A0H3EZ03	Cell division activator CedA [OS=Escherichia coli W]	1.7331		other metabolic processes
E0IXG7	submitted name: Predicted transporter [OS=Escherichia coli W]	1.7301	other membranes	other metabolic processes
E0J7C4	submitted name: Predicted C-N hydrolase family amidase, NAD(P)-binding protein [OS=Escherichia coli W]	1.7301		transport
E0J6S6	submitted name: Environmental Information Processing Membrane Transport Other ion-coupled transporters [OS=Escherichia coli W]	1.72712	plasma membrane;other membranes	other metabolic processes;other biological processes
E0IW09	submitted name: Fused glutathionylspermidine amidase/glutathionylspermidine synthetase [OS=Escherichia coli W]	1.72414
E0IZF8	Translation initiation factor IF-1 [OS=Escherichia coli W]	1.72117	cytosol
E0J6G4	Succinate dehydrogenase flavoprotein subunit [OS=Escherichia coli W]	1.72117		protein metabolism;other metabolic processes;signal transduction
E0J413	Guanosine-5'-triphosphate,3'-diphosphate pyrophosphatase [OS=Escherichia coli W]	1.71821
E0J211	NADPH-dependent 7-cyano-7-deazaguanine reductase [OS=Escherichia coli W]	1.70358	other cell component
A0A0H3F0P2	submitted name: Gluconate transporter, low affinity GNT 1 system [OS=Escherichia coli W]	1.70068	other membranes	signal transduction
E0IYT5	Cell division protein FtsA [OS=Escherichia coli W]	1.70068	plasma membrane;other membranes;other cell component
E0J4J1	Elongation factor 4 [OS=Escherichia coli W]	1.69779	plasma membrane;other membranes
E0J518	submitted name: Predicted lipoprotein [OS=Escherichia coli W]	1.69779	other membranes	other biological processes
E0J7C2	Acyl-coenzyme A dehydrogenase [OS=Escherichia coli W]	1.69492	other membranes;other cell component
E0IY18	Phosphate acetyltransferase [OS=Escherichia coli W]	1.69205	other cell component	protein metabolism;other metabolic processes
E0IXX3	submitted name: Conserved protein [OS=Escherichia coli W]	1.68067		protein metabolism;other metabolic processes
E8PVP6	submitted name: Predicted enzyme subunit [OS=Escherichia coli W]	1.67504
E0IVC9	submitted name: Respiratory NADH dehydrogenase 2/cupric reductase [OS=Escherichia coli W]	1.67224		transport
E0IUR5	Zinc transport protein ZntB [OS=Escherichia coli W]	1.66667	plasma membrane;other membranes	other biological processes
E0J2L8	Cell division protein ZapE [OS=Escherichia coli W]	1.66113	other cell component	cell organization and biogenesis;protein metabolism;other metabolic processes
E0IYI6	TsaA-like domain-containing protein [OS=Escherichia coli W]	1.65837		other metabolic processes
E0J6W1	Bifunctional purine biosynthesis protein PurH [OS=Escherichia coli W]	1.65563	cytosol
E0J5C5	Coenzyme A biosynthesis bifunctional protein CoaBC [OS=Escherichia coli W]	1.65563	other cell component	transport
E0IZU2	Alpha-1,4 glucan phosphorylase [OS=Escherichia coli W]	1.65289		other metabolic processes
E0IZD4	3-phosphoshikimate 1-carboxyvinyltransferase [OS=Escherichia coli W]	1.64474	other cell component
E0IWA7	submitted name: Predicted oxidoreductase with FAD/NAD(P)-binding domain [OS=Escherichia coli W]	1.62338
E0IWA6	submitted name: 2-octaprenyl-6-methoxyphenol hydroxylase, FAD/NAD(P)-binding protein [OS=Escherichia coli W]	1.62338		cell cycle OR cell proliferation;cell organization and biogenesis;other biological processes
A0A0H3ES32	Ribbon-helix-helix protein CopG domain-containing protein [OS=Escherichia coli W]	1.62338		other metabolic processes
E0J615	Selenocysteine-specific elongation factor [OS=Escherichia coli W]	1.61812	cytosol	other biological processes
E0IY12	Dihydroneopterin triphosphate 2'-epimerase [OS=Escherichia coli W]	1.61812		other metabolic processes
E0IWX6	submitted name: Spermidine acetyltransferase [OS=Escherichia coli W]	1.61551		other biological processes
E0IZF2	DNA translocase FtsK [OS=Escherichia coli W]	1.61551	plasma membrane;other membranes	other metabolic processes
E0IZN1	submitted name: Predicted oxidoreductase with FAD/NAD(P)-binding domain [OS=Escherichia coli W]	1.61551		other metabolic processes
E0J1Y6	submitted name: Iron-enterobactin transporter subunit [OS=Escherichia coli W]	1.61551		other metabolic processes;other biological processes
E0J0X7	Efflux pump membrane transporter [OS=Escherichia coli W]	1.6129	plasma membrane;other membranes	other metabolic processes
E0J591	Aspartate--tRNA ligase [OS=Escherichia coli W]	1.60772	other cell component	other metabolic processes
E0J026	Peptidyl-prolyl cis-trans isomerase [OS=Escherichia coli W]	1.60514		other metabolic processes
E0J5D1	3-deoxy-D-manno-octulosonic acid transferase [OS=Escherichia coli W]	1.60514	plasma membrane;other membranes	protein metabolism;other metabolic processes
E0J2K5	submitted name: Predicted cell envelope opacity-associated protein [OS=Escherichia coli W]	1.60514		other metabolic processes
E0IZ11	Chaperone protein DnaK [OS=Escherichia coli W]	1.60256
E0J1C5	AMP nucleosidase [OS=Escherichia coli W]	1.6	cytosol	DNA metabolism;stress response
E0J2H5	Alpha,alpha-phosphotrehalase [OS=Escherichia coli W]	1.58983	other cell component	other biological processes
E0J326	Large ribosomal subunit protein bL34 [OS=Escherichia coli W]	1.5873	translational apparatus;other cell component	transport
E0IZN5	submitted name: Predicted HlyD family secretion protein [OS=Escherichia coli W]	1.57978	other membranes	other metabolic processes
E0J425	UPF0438 protein YifE [OS=Escherichia coli W]	1.57978		other metabolic processes
E0IYQ5	Carbonic anhydrase [OS=Escherichia coli W]	1.57978		protein metabolism
E0J6L5	DNA mismatch repair protein MutL [OS=Escherichia coli W]	1.57729	other cell component	protein metabolism;RNA metabolism OR transcription;other metabolic processes
E0J6R5	Protein QmcA [OS=Escherichia coli W]	1.5748	other membranes	RNA metabolism OR transcription;other metabolic processes
E0J4J7	Holo-[acyl-carrier-protein] synthase [OS=Escherichia coli W]	1.57233	other cell component	protein metabolism;RNA metabolism OR transcription;other metabolic processes
E0J411	Thioredoxin [OS=Escherichia coli W]	1.5625	cytosol	other biological processes
E0J3W0	Probable protein kinase UbiB [OS=Escherichia coli W]	1.56006	plasma membrane;other membranes	protein metabolism;other metabolic processes
E0J557	DUF2766 domain-containing protein [OS=Escherichia coli W]	1.55763		other metabolic processes
E0IVU2	Small ribosomal subunit protein bS21 [OS=Escherichia coli W]	1.55521	translational apparatus;other cell component	protein metabolism
E0J1J1	N-acetylmuramic acid 6-phosphate etherase [OS=Escherichia coli W]	1.55521		other metabolic processes
E0IW90	Small-conductance mechanosensitive channel [OS=Escherichia coli W]	1.5528	plasma membrane;other membranes	cell organization and biogenesis;transport
E0J043	Fumarate reductase flavoprotein subunit [OS=Escherichia coli W]	1.55039	plasma membrane;other membranes	other metabolic processes
E0J1D6	GTPase Der [OS=Escherichia coli W]	1.55039
E0IXZ1	tRNA 5-methylaminomethyl-2-thiouridine biosynthesis bifunctional protein MnmC [OS=Escherichia coli W]	1.5456	other cell component	other metabolic processes
A0A0H3EVJ1	submitted name: IcmF-like protein [OS=Escherichia coli W]	1.5456	other membranes
E0J2U2	BON domain-containing protein [OS=Escherichia coli W]	1.5456		other metabolic processes
E0IZB2	Asparagine--tRNA ligase [OS=Escherichia coli W]	1.54321	other cell component
E0J039	Phosphatidylserine decarboxylase proenzyme [OS=Escherichia coli W]	1.54321	plasma membrane;other membranes	RNA metabolism OR transcription;other metabolic processes;other biological processes
A0A0H3ETQ9	DUF535 domain-containing protein [OS=Escherichia coli W]	1.54083
E0IZW6	submitted name: Predicted transcriptional accessory protein [OS=Escherichia coli W]	1.54083	cytosol	RNA metabolism OR transcription;other metabolic processes
E0IZV4	HTH-type transcriptional regulator MalT [OS=Escherichia coli W]	1.53846
E0IZR3	PanD regulatory factor [OS=Escherichia coli W]	1.53374		cell organization and biogenesis;DNA metabolism;other metabolic processes;stress response
E0IZ02	Riboflavin biosynthesis protein [OS=Escherichia coli W]	1.52905		other biological processes
E0J040	submitted name: Predicted mechanosensitive channel [OS=Escherichia coli W]	1.51976	plasma membrane;other membranes	other biological processes
E0J727	Large ribosomal subunit protein uL23 [OS=Escherichia coli W]	1.51976	cytosol;translational apparatus	other metabolic processes
E0J4W8	Pyruvate kinase [OS=Escherichia coli W]	1.51745	cytosol
E0J2S8	Polyribonucleotide nucleotidyltransferase [OS=Escherichia coli W]	1.51286	cytosol	other metabolic processes
E0J0Z3	submitted name: Predicted peptidase [OS=Escherichia coli W]	1.51286	cytosol
E0J221	GTP pyrophosphokinase [OS=Escherichia coli W]	1.5083	plasma membrane;other membranes	other metabolic processes
A0A0H3F2X9	tRNA threonylcarbamoyladenosine biosynthesis protein TsaE [OS=Escherichia coli W]	1.5083	other cell component	other metabolic processes
E0J000	submitted name: Predicted DNA-binding transcriptional regulator [OS=Escherichia coli W]	1.5015
A0A0H3EW88	submitted name: Predicted DNA-binding transcriptional regulator [OS=Escherichia coli W]	1.5015		transport
E0J324	Membrane protein insertase YidC [OS=Escherichia coli W]	1.49925	plasma membrane;other membranes	protein metabolism;other metabolic processes
A0A0H3EWD4	Uncharacterized protein YobH [OS=Escherichia coli W]	1.48588		RNA metabolism OR transcription;other metabolic processes
E0IVE4	Acyl carrier protein [OS=Escherichia coli W]	1.48148	cytosol	DNA metabolism;other metabolic processes
E0IYK2	3-hydroxyacyl-[acyl-carrier-protein] dehydratase FabZ [OS=Escherichia coli W]	1.48148	other cell component	protein metabolism;other metabolic processes
A0A0H3F103	submitted name: Biotin sulfoxide reductase [OS=Escherichia coli W]	1.4771
E0J2J4	Polyamine export protein [OS=Escherichia coli W]	1.47275	plasma membrane;other membranes	stress response
E0IYL7	2,3,4,5-tetrahydropyridine-2,6-dicarboxylate N-succinyltransferase [OS=Escherichia coli W]	1.45773	other cell component
E0IWM4	UPF0597 protein YhaM [OS=Escherichia coli W]	1.45773		cell organization and biogenesis;other metabolic processes;other biological processes
E0IVB2	Spermidine/putrescine import ATP-binding protein PotA [OS=Escherichia coli W]	1.45773	plasma membrane;other membranes
E0IZ80	DNA 3'-5' helicase [OS=Escherichia coli W]	1.4556	cytosol
E0J0F2	Glycerol-3-phosphate acyltransferase [OS=Escherichia coli W]	1.4556	plasma membrane;other membranes	other metabolic processes
E0J033	Small ribosomal subunit protein uS12 [OS=Escherichia coli W]	1.45349	translational apparatus
E0J786	CDP-diacylglycerol pyrophosphatase [OS=Escherichia coli W]	1.45349	plasma membrane;other membranes	other metabolic processes
E0IYM5	Iron-sulfur cluster insertion protein ErpA [OS=Escherichia coli W]	1.45138	cytosol	other metabolic processes
E0IV87	Septum site-determining protein MinD [OS=Escherichia coli W]	1.44928	plasma membrane;other membranes;cytosol
E0J4H5	submitted name: Phosphatidylserine synthase (CDP-diacylglycerol-serine O-phosphatidyltransferase) [OS=Escherichia coli W]	1.44928	other cell component	other metabolic processes;stress response
E0J1S1	Flavodoxin [OS=Escherichia coli W]	1.44928		other metabolic processes
E0J419	L-threonine dehydratase [OS=Escherichia coli W]	1.44928		other biological processes
E0J044	Succinate dehydrogenase iron-sulfur subunit [OS=Escherichia coli W]	1.44718	plasma membrane;other membranes	other metabolic processes
E0J0X2	submitted name: Primosomal replication protein N [OS=Escherichia coli W]	1.44718		other metabolic processes
E0IYC8	Multiphosphoryl transfer protein [OS=Escherichia coli W]	1.44509	other cell component	other metabolic processes
E0J4X8	submitted name: Conserved protein [OS=Escherichia coli W]	1.443	other membranes	cell organization and biogenesis;other biological processes
E0IZX7	submitted name: Predicted inner membrane protein [OS=Escherichia coli W]	1.44092	plasma membrane;other membranes	signal transduction;other biological processes
E0IWB2	submitted name: 6-phospho-beta-glucosidase A [OS=Escherichia coli W]	1.44092		protein metabolism;other biological processes
E0J3L3	Sigma factor-binding protein Crl [OS=Escherichia coli W]	1.43885	other cell component	other metabolic processes;transport
E0IVY2	DNA topoisomerase 4 subunit A [OS=Escherichia coli W]	1.43885	plasma membrane;other membranes;other cell component	other biological processes
E0IYM3	Vitamin B12-binding protein [OS=Escherichia coli W]	1.43472	other cell component
E0J7E7	submitted name: Predicted mechanosensitive channel [OS=Escherichia coli W]	1.43266	plasma membrane;other membranes	cell cycle OR cell proliferation;cell organization and biogenesis
A0A0H3F1M5	submitted name: DNA-binding transcriptional repressor [OS=Escherichia coli W]	1.43266
E0IYV6	3-isopropylmalate dehydratase small subunit [OS=Escherichia coli W]	1.43266	cytosol
E0J687	Soluble pyridine nucleotide transhydrogenase [OS=Escherichia coli W]	1.43062	other cell component	protein metabolism;RNA metabolism OR transcription;other metabolic processes
E0J778	Glycerol kinase [OS=Escherichia coli W]	1.42653		other metabolic processes
E0IYS1	1,6-anhydro-N-acetylmuramyl-L-alanine amidase AmpD [OS=Escherichia coli W]	1.42653	other cell component	transport
E0J1N2	Oxygen-dependent coproporphyrinogen-III oxidase [OS=Escherichia coli W]	1.42653	other cell component
E0J437	Purine nucleoside phosphorylase DeoD-type [OS=Escherichia coli W]	1.4245	other cell component	protein metabolism;other metabolic processes
E0J5E9	2,3-bisphosphoglycerate-independent phosphoglycerate mutase [OS=Escherichia coli W]	1.41844	other cell component	other metabolic processes
E0IZP5	submitted name: Holo-(Acyl carrier protein) synthase 2 [OS=Escherichia coli W]	1.41643		protein metabolism;other metabolic processes
E0J6W3	Transcriptional regulatory protein ZraR [OS=Escherichia coli W]	1.41643		other metabolic processes
E0IZM8	Universal stress protein [OS=Escherichia coli W]	1.41443	other cell component	other metabolic processes
E0IVY4	Cell division protein FtsP [OS=Escherichia coli W]	1.41443	other cell component
E0J756	Trk system potassium uptake protein TrkA [OS=Escherichia coli W]	1.41243	plasma membrane;other membranes
E0J4C7	UPF0194 membrane protein YbhG [OS=Escherichia coli W]	1.40647	other cell component
A0A0H3EVD5	submitted name: Predicted hydrolase [OS=Escherichia coli W]	1.40647		other biological processes
E0J0K4	Ubiquinol oxidase subunit 2 [OS=Escherichia coli W]	1.40252	plasma membrane;other membranes
E0IWK4	Amino-acid acetyltransferase [OS=Escherichia coli W]	1.40056	other cell component
E0IYR5	Dihydrolipoyl dehydrogenase [OS=Escherichia coli W]	1.39665		other metabolic processes
E0IZD9	Formate acetyltransferase [OS=Escherichia coli W]	1.3947	other cell component
E0J694	submitted name: Conserved inner membrane protein [OS=Escherichia coli W]	1.39276	other membranes	other metabolic processes
E0IVT9	G/U mismatch-specific DNA glycosylase [OS=Escherichia coli W]	1.39276	other cell component	other metabolic processes
E0J5B4	guanosine-3',5'-bis(diphosphate) 3'-diphosphatase [OS=Escherichia coli W]	1.38889	plasma membrane;other membranes	protein metabolism;other metabolic processes
E0IUT3	Dipeptide epimerase [OS=Escherichia coli W]	1.38889		other metabolic processes
E0IUJ5	submitted name: Fermentative D-lactate dehydrogenase, NAD-dependent [OS=Escherichia coli W]	1.38696	cytosol	other metabolic processes
E0J449	[Ribosomal protein bS18]-alanine N-acetyltransferase [OS=Escherichia coli W]	1.38313	other cell component
E0J512	aminodeoxychorismate synthase [OS=Escherichia coli W]	1.38313		cell organization and biogenesis
E0J6Y7	Protein translocase subunit SecE [OS=Escherichia coli W]	1.38122	plasma membrane;other membranes	cell organization and biogenesis;other metabolic processes;other biological processes
E0IYU1	UDP-N-acetylmuramoylalanine--D-glutamate ligase [OS=Escherichia coli W]	1.38122	other cell component	other metabolic processes
E0J2R8	Phosphoglucosamine mutase [OS=Escherichia coli W]	1.38122		other metabolic processes;transport
E0J6J3	Probable L-ascorbate-6-phosphate lactonase UlaG [OS=Escherichia coli W]	1.37931	other cell component
E0IZ95	submitted name: Predicted 2Fe-2S cluster-containing protein [OS=Escherichia coli W]	1.37363		cell organization and biogenesis;DNA metabolism;stress response
E0J2Z7	Glutamine--fructose-6-phosphate aminotransferase [isomerizing] [OS=Escherichia coli W]	1.37174	cytosol	other metabolic processes
E0IW52	DUF469 domain-containing protein [OS=Escherichia coli W]	1.36799		other metabolic processes;other biological processes
E0J0P2	Nuclease SbcCD subunit C [OS=Escherichia coli W]	1.36612
A0A0H3EUH9	Outer membrane protein A [OS=Escherichia coli W]	1.36612	other membranes	other metabolic processes
E0J423	Acetolactate synthase [OS=Escherichia coli W]	1.3624
E0IYN2	Penicillin-binding protein 1B [OS=Escherichia coli W]	1.3624	other membranes;other cell component	other metabolic processes
E0J365	submitted name: Conserved protein [OS=Escherichia coli W]	1.3624		transport;other biological processes
E0J6K6	Ribonuclease R [OS=Escherichia coli W]	1.3587	cytosol	RNA metabolism OR transcription;other metabolic processes
E8Q054	Peptide chain release factor 3 [OS=Escherichia coli W]	1.3587	other cell component
E0J416	Peptidyl-prolyl cis-trans isomerase C [OS=Escherichia coli W]	1.35501	other cell component	other metabolic processes
E0IZD1	30S ribosomal protein S1 [OS=Escherichia coli W]	1.35501	cytosol;translational apparatus	other biological processes
E0IWX7	UPF0482 protein YnfB [OS=Escherichia coli W]	1.35318		other metabolic processes
E0J6I4	Small ribosomal subunit protein bS6 [OS=Escherichia coli W]	1.35318	cytosol;translational apparatus	protein metabolism;RNA metabolism OR transcription;other metabolic processes
A0A0H3ET45	submitted name: Regulator of penicillin binding proteins and beta lactamase transcription (Morphogene) [OS=Escherichia coli W]	1.34953		cell organization and biogenesis;DNA metabolism;other metabolic processes;stress response
E0IZ90	ABC-type transport auxiliary lipoprotein component domain-containing protein [OS=Escherichia coli W]	1.34953		protein metabolism
E0J130	Phosphomannomutase [OS=Escherichia coli W]	1.34953		protein metabolism;other metabolic processes;stress response
E0J1Z9	Ribosomal RNA large subunit methyltransferase M [OS=Escherichia coli W]	1.34771	other cell component	transport
E0J6T1	Chaperone protein HtpG [OS=Escherichia coli W]	1.3459	other cell component	transport
E0J0R3	submitted name: DNA-binding transcriptional dual regulator [OS=Escherichia coli W]	1.34228		other metabolic processes
E0J2T2	submitted name: Predicted enzyme [OS=Escherichia coli W]	1.34228
E0IVV4	Bifunctional glutamine synthetase adenylyltransferase/adenylyl-removing enzyme [OS=Escherichia coli W]	1.34048		other metabolic processes
E0IYJ8	DNA polymerase III subunit alpha [OS=Escherichia coli W]	1.34048	other cell component	other biological processes
E0J6R2	submitted name: Predicted thioredoxin domain-containing protein [OS=Escherichia coli W]	1.33869	other cell component	cell cycle OR cell proliferation
E0IZQ8	Cell division protein FtsX [OS=Escherichia coli W]	1.3369	plasma membrane;other membranes
E0IVA9	histidine kinase [OS=Escherichia coli W]	1.3369	plasma membrane;other membranes	other biological processes
E0IVZ6	UPF0114 protein YqhA [OS=Escherichia coli W]	1.3369	plasma membrane;other membranes	cell cycle OR cell proliferation;cell organization and biogenesis;DNA metabolism;other metabolic processes;other biological processes
E0J715	submitted name: Cold shock protein associated with 30S ribosomal subunit [OS=Escherichia coli W]	1.33511	cytosol;translational apparatus
E0J5J1	submitted name: Predicted diguanylate cyclase [OS=Escherichia coli W]	1.33511	other membranes	protein metabolism;DNA metabolism;other metabolic processes;stress response
E0J208	L-serine dehydratase [OS=Escherichia coli W]	1.33333		protein metabolism;other metabolic processes
E0IW87	D-erythrose-4-phosphate dehydrogenase [OS=Escherichia coli W]	1.33333	other cell component	RNA metabolism OR transcription;other metabolic processes
E0J2Y5	tRNA uridine 5-carboxymethylaminomethyl modification enzyme MnmG [OS=Escherichia coli W]	1.33333	cytosol	other metabolic processes
E0IZJ0	submitted name: Nitroreductase A, NADPH-dependent, FMN-dependent [OS=Escherichia coli W]	1.33156
E0IYU8	Transcriptional regulator MraZ [OS=Escherichia coli W]	1.32802	other cell component	protein metabolism;other metabolic processes
E0IV69	K(+)/H(+) antiporter NhaP2 [OS=Escherichia coli W]	1.32626	plasma membrane;other membranes	transport
E0IX45	NADP-dependent 3-hydroxy acid dehydrogenase YdfG [OS=Escherichia coli W]	1.32626		cell organization and biogenesis;DNA metabolism;other metabolic processes
E0IXB3	submitted name: Scaffolding protein for murein synthesizing machinery [OS=Escherichia coli W]	1.32626	other membranes	DNA metabolism;other metabolic processes;stress response
E0J6I2	Small ribosomal subunit protein bS18 [OS=Escherichia coli W]	1.32626	translational apparatus;other cell component	other metabolic processes
E0IVS5	Ribosomal RNA large subunit methyltransferase G [OS=Escherichia coli W]	1.321	other cell component	other metabolic processes
E0IZX5	Heat shock protein 15 [OS=Escherichia coli W]	1.321		other metabolic processes
E0IV21	Aldehyde-alcohol dehydrogenase [OS=Escherichia coli W]	1.31926		transport
E0IVD5	submitted name: Purine nucleoside phosphoramidase [OS=Escherichia coli W]	1.31752	cytosol	other metabolic processes
E0IYR4	DUF3300 domain-containing protein [OS=Escherichia coli W]	1.31752		protein metabolism;other metabolic processes;signal transduction;other biological processes
E0J725	Large ribosomal subunit protein uL3 [OS=Escherichia coli W]	1.31579	cytosol;translational apparatus	transport
E0IUR3	ATP-dependent RNA helicase DbpA [OS=Escherichia coli W]	1.31406	other cell component	other metabolic processes
A0A0H3EST0	Betaine aldehyde dehydrogenase [OS=Escherichia coli W]	1.31234
E0IZX4	33 kDa chaperonin [OS=Escherichia coli W]	1.3089	other cell component	cell cycle OR cell proliferation;cell organization and biogenesis;DNA metabolism;other metabolic processes
E0J4B3	submitted name: Glutamine transporter subunit [OS=Escherichia coli W]	1.3089	plasma membrane;other membranes	other metabolic processes
E0J2P7	Arabinose 5-phosphate isomerase [OS=Escherichia coli W]	1.30719
E0IVZ9	DUF2623 domain-containing protein [OS=Escherichia coli W]	1.30719		other metabolic processes
E0IUT7	submitted name: Conserved protein with nucleoside triphosphate hydrolase domain [OS=Escherichia coli W]	1.30378		other metabolic processes
E0IYE1	submitted name: Lysine transporter [OS=Escherichia coli W]	1.30039	plasma membrane;other membranes
E0IYX1	Co-chaperone protein DjlA [OS=Escherichia coli W]	1.30039	plasma membrane;other membranes	RNA metabolism OR transcription;other metabolic processes
E0IYN6	RNA polymerase-binding transcription factor DksA [OS=Escherichia coli W]	1.29702	other cell component	DNA metabolism;other metabolic processes
E0J2M2	submitted name: ClpXP protease specificity-enhancing factor [OS=Escherichia coli W]	1.29702		other metabolic processes
E8PW68	Sulfurtransferase [OS=Escherichia coli W]	1.29702		other metabolic processes
E0J4S3	submitted name: Predicted DNA-binding transcriptional regulator [OS=Escherichia coli W]	1.29702
E0IYR7	Pyruvate dehydrogenase E1 component [OS=Escherichia coli W]	1.29534		cell cycle OR cell proliferation
E0J4U0	DNA-binding transcriptional regulator NtrC [OS=Escherichia coli W]	1.29534	other cell component	protein metabolism;other metabolic processes
E0IY84	Sensor histidine kinase RcsC [OS=Escherichia coli W]	1.28866	plasma membrane;other membranes	other metabolic processes
E0IVY3	1-acyl-sn-glycerol-3-phosphate acyltransferase [OS=Escherichia coli W]	1.287	plasma membrane;other membranes
E0IXC7	nicotinamidase [OS=Escherichia coli W]	1.287		cell organization and biogenesis;protein metabolism;other metabolic processes
E0IW75	Transketolase [OS=Escherichia coli W]	1.28535		other metabolic processes
E0J6U8	Ribosomal protein L11 methyltransferase [OS=Escherichia coli W]	1.2837	cytosol	DNA metabolism;other metabolic processes;stress response
E0IYJ1	YaeQ family protein [OS=Escherichia coli W]	1.27877		other metabolic processes
E0J1L4	submitted name: Fused malic enzyme predicted oxidoreductase/predicted phosphotransacetylase [OS=Escherichia coli W]	1.27551		RNA metabolism OR transcription;other metabolic processes
E0IW46	submitted name: Ornithine decarboxylase, constitutive [OS=Escherichia coli W]	1.27551	other cell component
E0J606	tRNA 2-selenouridine synthase [OS=Escherichia coli W]	1.27551		other biological processes
E0IXI1	Large ribosomal subunit protein bL20 [OS=Escherichia coli W]	1.27389	cytosol;translational apparatus	other metabolic processes
E0J3X4	Phospholipase A1 [OS=Escherichia coli W]	1.27389	other membranes	RNA metabolism OR transcription;other metabolic processes
E0J5L0	Glutamate--cysteine ligase [OS=Escherichia coli W]	1.27226		other metabolic processes
E0IZF4	Thioredoxin reductase [OS=Escherichia coli W]	1.27065	other cell component	other metabolic processes
E0IVY9	submitted name: Alcohol dehydrogenase, NAD(P)-dependent [OS=Escherichia coli W]	1.26904
E0IUX8	submitted name: Translation initiation factor 1 (eIF-1/SUI1) and related proteins [OS=Escherichia coli W]	1.26582
E0IZM3	submitted name: Glutathione oxidoreductase [OS=Escherichia coli W]	1.26422		other metabolic processes
E0IX61	submitted name: DNA-binding transcriptional repressor of multiple antibiotic resistance [OS=Escherichia coli W]	1.26263
E0IWV7	NAD(P) transhydrogenase subunit alpha [OS=Escherichia coli W]	1.26103	plasma membrane;other membranes	other metabolic processes
E0J1V5	LPS-assembly lipoprotein LptE [OS=Escherichia coli W]	1.26103	other membranes	cell cycle OR cell proliferation;cell organization and biogenesis
E0IVB1	Peptidase T [OS=Escherichia coli W]	1.25945	other cell component	protein metabolism;RNA metabolism OR transcription;other metabolic processes
E0J1K3	Phosphocarrier protein HPr [OS=Escherichia coli W]	1.25786	other cell component
E0IYN4	RNA 2',3'-cyclic phosphodiesterase [OS=Escherichia coli W]	1.25786
E0J4R9	submitted name: Predicted acetyltransferase [OS=Escherichia coli W]	1.25786		protein metabolism;other metabolic processes
E0IXM0	Pyruvate kinase [OS=Escherichia coli W]	1.25786		RNA metabolism OR transcription;other metabolic processes
E0IW64	Glutathione synthetase [OS=Escherichia coli W]	1.25628		transport
E0J3W7	HTH-type transcriptional regulator MetR [OS=Escherichia coli W]	1.25156	other cell component	protein metabolism
A0A0H3F086	Protease HtpX [OS=Escherichia coli W]	1.25	plasma membrane;other membranes
E0IWH7	submitted name: Predicted acyltransferase [OS=Escherichia coli W]	1.25		protein metabolism;other metabolic processes
E0J057	Co-chaperonin GroES [OS=Escherichia coli W]	1.24688	other cell component	other biological processes
E0J770	submitted name: DNA-binding transcriptional dual regulator [OS=Escherichia coli W]	1.24688		other biological processes
E0J2F2	submitted name: Predicted ATPase [OS=Escherichia coli W]	1.24688		other metabolic processes
E0J0U1	submitted name: Manno(Fructo)kinase [OS=Escherichia coli W]	1.24688
E0J069	Lysine--tRNA ligase [OS=Escherichia coli W]	1.24533	other cell component	other metabolic processes
E0J4A0	submitted name: DNA-binding transcriptional activator [OS=Escherichia coli W]	1.24533
E0J5L5	submitted name: Multidrug efflux system [OS=Escherichia coli W]	1.24533	plasma membrane;other membranes	RNA metabolism OR transcription;other metabolic processes
E0J2F5	Probable cytosol aminopeptidase [OS=Escherichia coli W]	1.24533	other cell component	protein metabolism;other metabolic processes
E0IZT1	submitted name: Predicted oxidoreductase with NAD(P)-binding Rossmann-fold domain [OS=Escherichia coli W]	1.24378
E0IZ53	submitted name: Predicted regulator of phosphatidylethanolamine synthesis [OS=Escherichia coli W]	1.24378		other metabolic processes;stress response
E0J5W3	Molybdopterin molybdenumtransferase [OS=Escherichia coli W]	1.24069
E0J4X2	Phosphogluconate dehydratase [OS=Escherichia coli W]	1.24069		other metabolic processes
E0J1K6	Cell division protein ZipA [OS=Escherichia coli W]	1.23916	plasma membrane;other membranes;other cell component
E0IYS6	GMP reductase [OS=Escherichia coli W]	1.23916	other cell component
E0J5G4	submitted name: 3-methyl-adenine DNA glycosylase I, constitutive [OS=Escherichia coli W]	1.23762		transport
E0J1I5	GDP-mannose pyrophosphatase [OS=Escherichia coli W]	1.23609		other metabolic processes
E0J112	submitted name: Assembly protein [OS=Escherichia coli W]	1.23305		other biological processes
E0J7I2	Oxygen-dependent choline dehydrogenase [OS=Escherichia coli W]	1.23305		RNA metabolism OR transcription;other metabolic processes
E0J5J0	submitted name: Cellulose synthase subunit [OS=Escherichia coli W]	1.23305	other membranes	protein metabolism
E0J1C7	Alpha-2-macroglobulin [OS=Escherichia coli W]	1.23305	non-structural extracellular;plasma membrane;other membranes	other metabolic processes
A0A0H3F4W0	submitted name: Predicted DNA-binding transcriptional regulator, efflux system [OS=Escherichia coli W]	1.23153		other metabolic processes
E0J014	submitted name: Aminodeoxychorismate synthase, subunit II [OS=Escherichia coli W]	1.23153		cell organization and biogenesis;protein metabolism;other metabolic processes;other biological processes
E0IVM8	submitted name: Predicted peptidase [OS=Escherichia coli W]	1.23001		cell cycle OR cell proliferation
E0J0D6	UvrABC system protein A [OS=Escherichia coli W]	1.23001	other cell component	protein metabolism
E0J368	Lipoprotein [OS=Escherichia coli W]	1.23001	other membranes	other biological processes
E0IXZ2	3-oxoacyl-[acyl-carrier-protein] synthase 1 [OS=Escherichia coli W]	1.2285	cytosol
E0IX46	submitted name: Dipeptidyl carboxypeptidase II [OS=Escherichia coli W]	1.2285		cell organization and biogenesis;DNA metabolism;other metabolic processes;stress response
A0A0H3F4C1	submitted name: Acetolactate synthase II, small subunit [OS=Escherichia coli W]	1.22549
E0IYN5	Sugar fermentation stimulation protein A [OS=Escherichia coli W]	1.22399
E0J3V2	NAD(P)H-flavin reductase [OS=Escherichia coli W]	1.22249		other biological processes
E0IYC9	Phosphofructokinase [OS=Escherichia coli W]	1.21951
E0J2X1	submitted name: Predicted transcriptional regulator [OS=Escherichia coli W]	1.21803		other metabolic processes
E0J6Y1	DNA-directed RNA polymerase subunit beta [OS=Escherichia coli W]	1.21655	other cell component	cell organization and biogenesis;protein metabolism;other metabolic processes;other biological processes
E0J1U1	submitted name: Glutamate and aspartate transporter subunit [OS=Escherichia coli W]	1.21655		protein metabolism;other metabolic processes
E0IUX2	Exoribonuclease 2 [OS=Escherichia coli W]	1.21655	cytosol	transport
E0J4N1	Iron-sulfur cluster assembly scaffold protein IscU [OS=Escherichia coli W]	1.21507	other cell component
E0IZB0	Aminopeptidase N [OS=Escherichia coli W]	1.21507		other biological processes
E0IY50	1,4-dihydroxy-2-naphthoyl-CoA synthase [OS=Escherichia coli W]	1.21507	cytosol
E0IVL2	submitted name: Predicted iron outer membrane transporter [OS=Escherichia coli W]	1.21359	other membranes	other metabolic processes
E0J3Y2	DNA 3'-5' helicase [OS=Escherichia coli W]	1.21212	cytosol;other cell component
E0J224	submitted name: Nucleoside triphosphate pyrophosphohydrolase [OS=Escherichia coli W]	1.21212		transport
E0IZQ1	submitted name: Zinc, cobalt and lead efflux system [OS=Escherichia coli W]	1.21065	plasma membrane;other membranes	other metabolic processes;transport
E8PZ44	submitted name: Macrolide transporter subunit, membrane fusion protein (MFP) component [OS=Escherichia coli W]	1.20919	other membranes
E0J634	submitted name: Valine-pyruvate aminotransferase [OS=Escherichia coli W]	1.20773
E0J1E0	GMP synthase [glutamine-hydrolyzing] [OS=Escherichia coli W]	1.20627	cytosol	protein metabolism;other metabolic processes
E0J6Y5	Large ribosomal subunit protein uL11 [OS=Escherichia coli W]	1.20627	translational apparatus	stress response
E0IVE9	Large ribosomal subunit protein bL32 [OS=Escherichia coli W]	1.20482	translational apparatus	other metabolic processes
E0J758	Methionyl-tRNA formyltransferase [OS=Escherichia coli W]	1.20337	cytosol	protein metabolism;other metabolic processes
E0J7D1	YibL family ribosome-associated protein [OS=Escherichia coli W]	1.20337		protein metabolism;other metabolic processes
E0J3Y0	Magnesium transport protein CorA [OS=Escherichia coli W]	1.20048	plasma membrane;other membranes	cell organization and biogenesis;other metabolic processes
E0J1P7	Octanoyltransferase [OS=Escherichia coli W]	1.20048	other cell component	DNA metabolism;other metabolic processes;stress response
E0IUZ0	submitted name: Predicted inner membrane peptidase [OS=Escherichia coli W]	1.19904	plasma membrane;other membranes	cell organization and biogenesis;other metabolic processes;other biological processes
E0J5Y1	Bifunctional protein FolD [OS=Escherichia coli W]	1.1976	cytosol	protein metabolism;other metabolic processes;signal transduction;other biological processes
E0IXQ6	D-serine dehydratase [OS=Escherichia coli W]	1.19048		other biological processes
E0J4I4	ATP-dependent RNA helicase SrmB [OS=Escherichia coli W]	1.19048	other cell component	other metabolic processes
E0J4X1	Glucose-6-phosphate 1-dehydrogenase [OS=Escherichia coli W]	1.18765	cytosol	other metabolic processes;transport
E8PY71	submitted name: Conserved protein [OS=Escherichia coli W]	1.18765		protein metabolism;RNA metabolism OR transcription;other metabolic processes
E0IY33	NADH-quinone oxidoreductase [OS=Escherichia coli W]	1.18624	other membranes;other cell component	RNA metabolism OR transcription;other metabolic processes
E0J0P1	Nuclease SbcCD subunit D [OS=Escherichia coli W]	1.18483		protein metabolism;other metabolic processes
E0J107	submitted name: Chaperone [OS=Escherichia coli W]	1.18343		other metabolic processes
E0J3W4	Uridine phosphorylase [OS=Escherichia coli W]	1.18343	cytosol	other metabolic processes
E0IZ07	submitted name: DNA-binding transcriptional activator [OS=Escherichia coli W]	1.18343		other metabolic processes
E0IZ97	Dihydroorotate dehydrogenase (quinone) [OS=Escherichia coli W]	1.18343	plasma membrane;other membranes;other cell component
E0IVP9	FMN dependent NADH:quinone oxidoreductase [OS=Escherichia coli W]	1.18343		other metabolic processes
E0J4N2	Iron-binding protein IscA [OS=Escherichia coli W]	1.18203	cytosol	DNA metabolism;other metabolic processes;stress response
E0IVF0	Large ribosomal RNA subunit accumulation protein YceD [OS=Escherichia coli W]	1.18203		protein metabolism
E0J4H9	submitted name: Predicted methyltransferase [OS=Escherichia coli W]	1.18064	other cell component
E0J3Z9	TDP-N-acetylfucosamine:lipid II N-acetylfucosaminyltransferase [OS=Escherichia coli W]	1.18064	plasma membrane;other membranes	other metabolic processes
E0J593	Probable transcriptional regulatory protein YebC [OS=Escherichia coli W]	1.17925	cytosol	RNA metabolism OR transcription;other metabolic processes
E0J220	23S rRNA (uracil(1939)-C(5))-methyltransferase RlmD [OS=Escherichia coli W]	1.17925		other metabolic processes
E0J6L3	RNA-binding protein Hfq [OS=Escherichia coli W]	1.17925	cytosol	other biological processes
E0J516	DNA 5'-3' helicase [OS=Escherichia coli W]	1.17786
E0IX68	Glutaminase [OS=Escherichia coli W]	1.17647
E0IY00	Dihydrofolate synthase/folylpolyglutamate synthase [OS=Escherichia coli W]	1.17509
E0J693	Phosphoenolpyruvate carboxylase [OS=Escherichia coli W]	1.17509		other metabolic processes;stress response;other biological processes
E0J2Z2	ATP synthase subunit alpha [OS=Escherichia coli W]	1.17509	plasma membrane;other membranes	other metabolic processes
E0IUW7	submitted name: Predicted antimicrobial peptide transporter subunit [OS=Escherichia coli W]	1.17371
E0J288	DNA mismatch repair protein MutS [OS=Escherichia coli W]	1.17233		other metabolic processes
E0J499	Protein CreA [OS=Escherichia coli W]	1.17233		other biological processes
E0IYC5	Elongation factor P-like protein [OS=Escherichia coli W]	1.17233	cytosol	cell organization and biogenesis
E0J743	Large ribosomal subunit protein uL30 [OS=Escherichia coli W]	1.17233	cytosol;translational apparatus	other biological processes
E0J203	L-fucose isomerase [OS=Escherichia coli W]	1.16959	other cell component
E0IVV3	submitted name: Predicted adenylate cyclase [OS=Escherichia coli W]	1.16822		other metabolic processes
E0IZR4	submitted name: Leucine transporter subunit [OS=Escherichia coli W]	1.16822		other metabolic processes
E0J755	Large-conductance mechanosensitive channel [OS=Escherichia coli W]	1.16686	plasma membrane;other membranes
E0J006	Siroheme synthase [OS=Escherichia coli W]	1.16686
E0IWR9	Pyridoxine/pyridoxamine 5'-phosphate oxidase [OS=Escherichia coli W]	1.16686
A0A0H3F6Z1	Cell division protein FtsN [OS=Escherichia coli W]	1.16414	plasma membrane;other membranes;other cell component
E0IWR6	submitted name: Outer membrane lipoprotein [OS=Escherichia coli W]	1.16414	other membranes
E0J5N0	DNA-binding protein [OS=Escherichia coli W]	1.16279	other cell component	other metabolic processes
E0J2I1	UDP-N-acetylmuramate--L-alanyl-gamma-D-glutamyl-meso-2,6-diaminoheptandioate ligase [OS=Escherichia coli W]	1.16279
E0IUZ1	submitted name: Dehydrogenases with different specificities [OS=Escherichia coli W]	1.15875		other biological processes
E0IYZ4	Carbamoyl phosphate synthase large chain [OS=Escherichia coli W]	1.15741
E0J4E0	Molybdenum cofactor biosynthesis protein B [OS=Escherichia coli W]	1.15741		other biological processes
E0IY11	submitted name: Conserved protein with NAD(P)-binding Rossmann-fold domain [OS=Escherichia coli W]	1.15741
E0J7F4	Sensor protein [OS=Escherichia coli W]	1.15741	plasma membrane;other membranes	other metabolic processes
E0IXJ0	Protein adenylyltransferase SelO [OS=Escherichia coli W]	1.1534		transport
E0IWN0	submitted name: Predicted S-transferase [OS=Escherichia coli W]	1.1534		transport
E0IYK5	Outer membrane protein assembly factor BamA [OS=Escherichia coli W]	1.1534	other membranes	other biological processes
E0IW65	Ribosomal RNA small subunit methyltransferase E [OS=Escherichia coli W]	1.1534	other cell component	protein metabolism;other metabolic processes
E0IXY4	UPF0115 protein YfcN [OS=Escherichia coli W]	1.1534		other metabolic processes
E0IXH3	Phosphofructokinase [OS=Escherichia coli W]	1.15207
E0J4H8	submitted name: Thioredoxin 2 [OS=Escherichia coli W]	1.15207	cytosol	other metabolic processes
E0IYB1	Large ribosomal subunit protein bL25 [OS=Escherichia coli W]	1.15207	translational apparatus;other cell component	transport
E0J7C0	submitted name: Predicted amidotransfease [OS=Escherichia coli W]	1.15207
E0IYR0	Polyamine aminopropyltransferase [OS=Escherichia coli W]	1.15075
E0IYV9	HTH-type transcriptional regulator SgrR [OS=Escherichia coli W]	1.15075
E0J647	Glycine--tRNA ligase alpha subunit [OS=Escherichia coli W]	1.15075	cytosol
E0J4M7	Inositol-1-monophosphatase [OS=Escherichia coli W]	1.14943		other metabolic processes
E0J1K1	submitted name: Glucose-specific enzyme IIA component of PTS [OS=Escherichia coli W]	1.14548	other cell component	cell organization and biogenesis;transport
E0IVG9	submitted name: Predicted oxidoreductase with NAD(P)-binding Rossmann-fold domain [OS=Escherichia coli W]	1.14548		other biological processes
E0J729	Small ribosomal subunit protein uS19 [OS=Escherichia coli W]	1.14416	cytosol;translational apparatus	RNA metabolism OR transcription;other metabolic processes
E0J3V9	Sec-independent protein translocase protein TatA [OS=Escherichia coli W]	1.14155	plasma membrane;other membranes
E0IXZ7	tRNA pseudouridine synthase A [OS=Escherichia coli W]	1.14155		cell organization and biogenesis;DNA metabolism;stress response
E0J420	Dihydroxy-acid dehydratase [OS=Escherichia coli W]	1.14155	cytosol
E0IWJ3	phosphoenolpyruvate--protein phosphotransferase [OS=Escherichia coli W]	1.14025	other cell component	RNA metabolism OR transcription;other metabolic processes;other biological processes
E0J4Y9	Ribosomal RNA small subunit methyltransferase F [OS=Escherichia coli W]	1.13895	other cell component
E0IYG3	Quinone-dependent D-lactate dehydrogenase [OS=Escherichia coli W]	1.13766	plasma membrane;other membranes	other metabolic processes
E0J4T6	Large ribosomal subunit assembly factor BipA [OS=Escherichia coli W]	1.13766	cytosol;other cell component	other metabolic processes;stress response;other biological processes
E0J253	Sulfite reductase [NADPH] hemoprotein beta-component [OS=Escherichia coli W]	1.13766	other cell component	protein metabolism
A0A0H3EXD9	UPF0225 protein YchJ [OS=Escherichia coli W]	1.13766		RNA metabolism OR transcription;other metabolic processes
A0A0H3ETG3	submitted name: Conserved protein [OS=Escherichia coli W]	1.13507		other metabolic processes
E0IZF9	submitted name: ATPase and specificity subunit of ClpA-ClpP ATP-dependent serine protease, chaperone activity [OS=Escherichia coli W]	1.13379	other cell component
E0IYR6	Acetyltransferase component of pyruvate dehydrogenase complex [OS=Escherichia coli W]	1.1325	other cell component	cell organization and biogenesis;DNA metabolism;stress response
E0IUY8	DNA topoisomerase 1 [OS=Escherichia coli W]	1.1325	other cell component	protein metabolism;other metabolic processes;other biological processes
E0IUW4	submitted name: Predicted antimicrobial peptide transporter subunit [OS=Escherichia coli W]	1.1325	plasma membrane;other membranes;other cell component	RNA metabolism OR transcription;other metabolic processes
E0IY48	2-succinyl-5-enolpyruvyl-6-hydroxy-3-cyclohexene-1-carboxylate synthase [OS=Escherichia coli W]	1.1325		other metabolic processes
E0IVP7	submitted name: Conserved protein [OS=Escherichia coli W]	1.13122		other metabolic processes
E0J4F0	Pectinesterase [OS=Escherichia coli W]	1.13122		cell organization and biogenesis;other metabolic processes;other biological processes
E0J6M2	Methionine--tRNA ligase [OS=Escherichia coli W]	1.12994	cytosol	other metabolic processes
E0J1D8	Exodeoxyribonuclease 7 large subunit [OS=Escherichia coli W]	1.12994	other cell component	protein metabolism;RNA metabolism OR transcription;other metabolic processes
E0IXH8	Threonine--tRNA ligase [OS=Escherichia coli W]	1.12994	cytosol	other metabolic processes
E0J6T3	Nucleoid-associated protein YbaB [OS=Escherichia coli W]	1.1274	cytosol;other cell component	other metabolic processes
E0J5K4	Protein RecA [OS=Escherichia coli W]	1.1274	cytosol	other metabolic processes
E0IZV8	Fe/S biogenesis protein NfuA [OS=Escherichia coli W]	1.1274		RNA metabolism OR transcription;other metabolic processes
E0IY21	UPF0304 protein YfbU [OS=Escherichia coli W]	1.1274		cell organization and biogenesis;protein metabolism;other metabolic processes
E0J494	tRNA (cytidine/uridine-2'-O-)-methyltransferase TrmJ [OS=Escherichia coli W]	1.1274	other cell component	other metabolic processes
E0J0L5	submitted name: Conserved protein [OS=Escherichia coli W]	1.1274	other cell component
E0J0I0	Methionine synthase [OS=Escherichia coli W]	1.12613		other metabolic processes
E0J343	Small heat shock protein IbpB [OS=Escherichia coli W]	1.12613	other cell component	other metabolic processes
E0IUT8	submitted name: Predicted DNA-binding transcriptional regulator [OS=Escherichia coli W]	1.12486		other metabolic processes
E0J0I9	submitted name: Predicted DNA-binding transcriptional regulator [OS=Escherichia coli W]	1.12486	cytosol	cell organization and biogenesis
E0IYB0	Nucleoid-associated protein YejK [OS=Escherichia coli W]	1.1236	other cell component
E0J0Y0	submitted name: Maltose O-acetyltransferase [OS=Escherichia coli W]	1.1236		other metabolic processes
E0J5A8	AsmA domain-containing protein [OS=Escherichia coli W]	1.12233	other membranes	protein metabolism;RNA metabolism OR transcription;other metabolic processes
A0A0H3EXD5	Phosphoribosylformylglycinamidine synthase [OS=Escherichia coli W]	1.12233	other cell component	protein metabolism;RNA metabolism OR transcription;other metabolic processes
E0J2R7	Dihydropteroate synthase [OS=Escherichia coli W]	1.12233		protein metabolism;other metabolic processes
E0J6K8	Adenylosuccinate synthetase [OS=Escherichia coli W]	1.12233	other cell component
E0J5B1	submitted name: Cytoplasmic protein [OS=Escherichia coli W]	1.12108	other membranes	cell organization and biogenesis
E0J6A6	Catalase-peroxidase [OS=Escherichia coli W]	1.12108		RNA metabolism OR transcription;other metabolic processes
E0J0J6	DNA-binding protein HU-beta [OS=Escherichia coli W]	1.11982	cytosol	protein metabolism
E0J6S7	Guanosine-inosine kinase [OS=Escherichia coli W]	1.11982		RNA metabolism OR transcription;other metabolic processes
E0J719	Chaperone protein ClpB [OS=Escherichia coli W]	1.11857	other cell component	protein metabolism;RNA metabolism OR transcription;other metabolic processes
E0IZX2	Phosphoenolpyruvate carboxykinase (ATP) [OS=Escherichia coli W]	1.11857	other cell component
A0A0H3F4E1	Porphobilinogen deaminase [OS=Escherichia coli W]	1.11857		other metabolic processes
E0J4A2	submitted name: Fused predicted transporter subunits of ABC superfamily: ATP-binding components [OS=Escherichia coli W]	1.11732
E0J768	Large ribosomal subunit protein bL31 [OS=Escherichia coli W]	1.11607	translational apparatus;other cell component	protein metabolism;other metabolic processes
E0J510	L-serine dehydratase [OS=Escherichia coli W]	1.11483		other biological processes
E0IVZ2	submitted name: Cystathionine beta-lyase, PLP-dependent [OS=Escherichia coli W]	1.11483		cell organization and biogenesis;protein metabolism;other metabolic processes
E0IZB8	Chromosome partition protein MukB [OS=Escherichia coli W]	1.11359	other cell component	cell organization and biogenesis;other biological processes
E0IYL8	UPF0325 protein YaeH [OS=Escherichia coli W]	1.11359		protein metabolism;RNA metabolism OR transcription;other metabolic processes
E0J700	Protein GrpE [OS=Escherichia coli W]	1.11359	cytosol	cell organization and biogenesis;transport;other biological processes
E0J6Z7	Outer membrane protein assembly factor BamE [OS=Escherichia coli W]	1.11359	other membranes
E0IV37	submitted name: Predicted invasin [OS=Escherichia coli W]	1.11235		DNA metabolism;other metabolic processes
E0J3U9	Xaa-Pro dipeptidase [OS=Escherichia coli W]	1.11235		other biological processes
E0J4K6	submitted name: Predicted DNA-binding response regulator in two-component system [OS=Escherichia coli W]	1.11235		other biological processes
E0J0B6	submitted name: Conserved protein [OS=Escherichia coli W]	1.11111		protein metabolism;RNA metabolism OR transcription;other metabolic processes
E0J6S9	Ferrochelatase [OS=Escherichia coli W]	1.11111	other cell component	DNA metabolism;other metabolic processes
E0J2H1	submitted name: Ketoacid-binding protein [OS=Escherichia coli W]	1.11111		other metabolic processes
E0J686	HTH-type transcriptional repressor FabR [OS=Escherichia coli W]	1.11111	other cell component	other metabolic processes
E0IZ03	Small ribosomal subunit protein bS20 [OS=Escherichia coli W]	1.11111	cytosol;translational apparatus	other metabolic processes
E0IVT8	submitted name: Predicted siderophore interacting protein [OS=Escherichia coli W]	1.11111		other metabolic processes
E0IY14	submitted name: Predicted enzyme [OS=Escherichia coli W]	1.10865		signal transduction;other biological processes
E0J7D4	Mannitol-1-phosphate 5-dehydrogenase [OS=Escherichia coli W]	1.10865		transport
E8PUN5	DNA polymerase III subunit gamma/tau [OS=Escherichia coli W]	1.10865	other cell component	RNA metabolism OR transcription;other metabolic processes
E0J2M1	submitted name: Stringent starvation protein A [OS=Escherichia coli W]	1.10865	other cell component
E0J0P4	Transcriptional repressor FrmR [OS=Escherichia coli W]	1.10742
E0J7E6	submitted name: Dihydropteridine reductase, NAD(P)H-dependent, oxygen-insensitive [OS=Escherichia coli W]	1.10742
E0J2P1	Ribosome hibernation promoting factor [OS=Escherichia coli W]	1.10742	cytosol;translational apparatus	protein metabolism;RNA metabolism OR transcription;other metabolic processes
A0A0H3F243	submitted name: Predicted NAD(P)-binding oxidoreductase with NAD(P)-binding Rossmann-fold domain [OS=Escherichia coli W]	1.10742		cell organization and biogenesis
E0J1V4	Leucine--tRNA ligase [OS=Escherichia coli W]	1.10619	other cell component	transport
E0J0F4	Chorismate pyruvate-lyase [OS=Escherichia coli W]	1.10619	other cell component
E0J5A5	submitted name: Integrase [OS=Escherichia coli W]	1.10619		transport
E0IW69	S-adenosylmethionine synthase [OS=Escherichia coli W]	1.10497	cytosol	other metabolic processes
E0IYP8	Pantothenate synthetase [OS=Escherichia coli W]	1.10497	other cell component
E0IVE3	3-oxoacyl-[acyl-carrier-protein] synthase 2 [OS=Escherichia coli W]	1.10497		protein metabolism
E0IW66	submitted name: DNA-specific endonuclease I [OS=Escherichia coli W]	1.10375		protein metabolism;other metabolic processes
E0J2U3	DnaA initiator-associating protein DiaA [OS=Escherichia coli W]	1.10375		DNA metabolism;other metabolic processes
E0J330	DNA gyrase subunit B [OS=Escherichia coli W]	1.10375	other cell component	cell organization and biogenesis;other metabolic processes;other biological processes
E0IVE2	aminodeoxychorismate lyase [OS=Escherichia coli W]	1.10254		protein metabolism;other metabolic processes
E0IZM5	oligopeptidase A [OS=Escherichia coli W]	1.10254	other cell component	other biological processes
E0J236	CTP synthase [OS=Escherichia coli W]	1.10254		cell organization and biogenesis;DNA metabolism;other metabolic processes
E0J6V2	Biotin carboxyl carrier protein of acetyl-CoA carboxylase [OS=Escherichia coli W]	1.10132	other cell component	other metabolic processes;transport
E0IVX7	submitted name: NADPH quinone reductase [OS=Escherichia coli W]	1.10132		RNA metabolism OR transcription;other metabolic processes
E0J2H3	submitted name: DNA-binding transcriptional repressor [OS=Escherichia coli W]	1.10011
E0J5C4	Deoxyuridine 5'-triphosphate nucleotidohydrolase [OS=Escherichia coli W]	1.10011
A0A0H3F4T4	submitted name: Glutamate synthase, large subunit [OS=Escherichia coli W]	1.0989		other metabolic processes
E0J5E5	L-threonine 3-dehydrogenase [OS=Escherichia coli W]	1.0989	other cell component
E0J461	Phosphoglycerol transferase I [OS=Escherichia coli W]	1.0989	plasma membrane;other membranes	other biological processes
E0J147	UDP-glucose 6-dehydrogenase [OS=Escherichia coli W]	1.0989		cell-cell signaling
E0J5C0	YicC family protein [OS=Escherichia coli W]	1.09649		other biological processes
E0IYF4	Cytidine deaminase [OS=Escherichia coli W]	1.09649	cytosol
E0J201	L-fucose mutarotase [OS=Escherichia coli W]	1.09649	other cell component
E0J0E3	submitted name: Quinone oxidoreductase, NADPH-dependent [OS=Escherichia coli W]	1.09649		other metabolic processes
E0IYU5	Peptidoglycan D,D-transpeptidase FtsI [OS=Escherichia coli W]	1.09649	plasma membrane;other membranes	other metabolic processes
E0J704	Small ribosomal subunit protein bS16 [OS=Escherichia coli W]	1.09649	translational apparatus;other cell component	DNA metabolism;other metabolic processes;stress response
E0IVC2	submitted name: Outer membrane-specific lipoprotein transporter subunit [OS=Escherichia coli W]	1.09649	plasma membrane;other membranes	cell cycle OR cell proliferation;cell organization and biogenesis
P0C7I4	Aspartate 1-decarboxylase [OS=Escherichia coli W]	1.09529	other cell component	cell organization and biogenesis
E0J579	submitted name: Conserved protein [OS=Escherichia coli W]	1.09409
E8Q2Y7	Ribonuclease BN [OS=Escherichia coli W]	1.0929		other metabolic processes
E0IYL0	1-deoxy-D-xylulose 5-phosphate reductoisomerase [OS=Escherichia coli W]	1.0917		protein metabolism
E6S5X5	submitted name: Mobilization protein [OS=Escherichia coli W]	1.0917
A0A0H3F3W7	UPF0149 protein YgfB [OS=Escherichia coli W]	1.0917		RNA metabolism OR transcription;other metabolic processes
E0J2J9	submitted name: Predicted transcriptional regulator [OS=Escherichia coli W]	1.0917		transport
E0J053	L-lysine 2,3-aminomutase [OS=Escherichia coli W]	1.09051
E0J4V2	Molybdenum cofactor guanylyltransferase [OS=Escherichia coli W]	1.08932	other cell component	other biological processes
E0J0W2	Delta-aminolevulinic acid dehydratase [OS=Escherichia coli W]	1.08814		other metabolic processes
E8PZ29	Arginine transport ATP-binding protein ArtP [OS=Escherichia coli W]	1.08814	plasma membrane;other membranes	RNA metabolism OR transcription;other metabolic processes
E0IY25	alanine transaminase [OS=Escherichia coli W]	1.08696		other metabolic processes
E0J773	ATP-dependent protease ATPase subunit HslU [OS=Escherichia coli W]	1.08696	cytosol	protein metabolism;other metabolic processes
E8Q4N2	submitted name: Lipopolysaccharide core biosynthesis protein [OS=Escherichia coli W]	1.08578	cytosol
E0J2G0	Regulator of ribonuclease activity B [OS=Escherichia coli W]	1.0846	other cell component	protein metabolism;other metabolic processes;stress response
E0J4C2	submitted name: Predicted transferase/phosphorylase [OS=Escherichia coli W]	1.08342		other metabolic processes
E0J492	Homoserine kinase [OS=Escherichia coli W]	1.08342	other cell component	cell organization and biogenesis
E0IWK5	N-acetylmuramoyl-L-alanine amidase [OS=Escherichia coli W]	1.08342		protein metabolism;other metabolic processes
A0A0H3ESA8	ATP-dependent DNA helicase DinG [OS=Escherichia coli W]	1.08225		other metabolic processes
E0J596	Holliday junction branch migration complex subunit RuvA [OS=Escherichia coli W]	1.08225	other cell component	DNA metabolism;other metabolic processes;stress response
E0IXD1	Selenide, water dikinase [OS=Escherichia coli W]	1.08108		protein metabolism;stress response;other biological processes
E0IWC3	Lysine--tRNA ligase [OS=Escherichia coli W]	1.08108	other cell component	other metabolic processes;other biological processes
E0IXF6	submitted name: DNA-binding transcriptional activator [OS=Escherichia coli W]	1.07991	other membranes	protein metabolism;other metabolic processes
E0J403	Glucose-1-phosphate thymidylyltransferase [OS=Escherichia coli W]	1.07875		other metabolic processes
E0IVF5	Flagellar hook-associated protein 1 [OS=Escherichia coli W]	1.07875	non-structural extracellular;other cell component	other metabolic processes
E0J2L7	Z-ring associated protein G [OS=Escherichia coli W]	1.07759	plasma membrane;other membranes
E0IZN9	Nickel-responsive regulator [OS=Escherichia coli W]	1.07759		RNA metabolism OR transcription;other metabolic processes
E0IVV1	Multifunctional CCA protein [OS=Escherichia coli W]	1.07643		DNA metabolism;other metabolic processes
E0IYB6	submitted name: Fused predicted oligopeptide transporter subunits of ABC superfamilly: ATP-binding components [OS=Escherichia coli W]	1.07527
E0IVA2	Isocitrate dehydrogenase [NADP] [OS=Escherichia coli W]	1.07527
A0A0H3EV45	UDP-N-acetylglucosamine--N-acetylmuramyl-(pentapeptide) pyrophosphoryl-undecaprenol N-acetylglucosamine transferase [OS=Escherichia coli W]	1.07527	plasma membrane;other membranes	other metabolic processes
E0J015	Acetylornithine/succinyldiaminopimelate aminotransferase [OS=Escherichia coli W]	1.07411	other cell component	other metabolic processes
E0J0N4	S-adenosylmethionine:tRNA ribosyltransferase-isomerase [OS=Escherichia coli W]	1.07411	other cell component	protein metabolism;RNA metabolism OR transcription;other metabolic processes
E0J1S5	Glutamine--tRNA ligase [OS=Escherichia coli W]	1.07296	other cell component	cell organization and biogenesis;other metabolic processes
E0IUS4	Universal stress protein E [OS=Escherichia coli W]	1.07296	other cell component	other biological processes
E0J1T4	tRNA-2-methylthio-N(6)-dimethylallyladenosine synthase [OS=Escherichia coli W]	1.07296	other cell component	other metabolic processes
E0J5C8	Large ribosomal subunit protein bL33 [OS=Escherichia coli W]	1.07296	cytosol;translational apparatus	protein metabolism;other metabolic processes
E0IYX0	Pseudouridine synthase [OS=Escherichia coli W]	1.07181		other metabolic processes
A0A0H3F0I0	ribonucleoside-diphosphate reductase [OS=Escherichia coli W]	1.07181		RNA metabolism OR transcription;other metabolic processes;other biological processes
E0IVE1	Endolytic murein transglycosylase [OS=Escherichia coli W]	1.07181	plasma membrane;other membranes
E0J5E1	Lipopolysaccharide heptosyltransferase 1 [OS=Escherichia coli W]	1.07181	plasma membrane;other membranes
E0J2F7	Valine--tRNA ligase [OS=Escherichia coli W]	1.07066	cytosol	other metabolic processes
E0J4J2	Signal peptidase I [OS=Escherichia coli W]	1.07066	other membranes	RNA metabolism OR transcription;other metabolic processes
E8PZ34	submitted name: Predicted NAD(P)H-binding oxidoreductase with NAD(P)-binding Rossmann-fold domain [OS=Escherichia coli W]	1.06952		other metabolic processes;other biological processes
A0A0H3F023	Membrane-bound lytic murein transglycosylase C [OS=Escherichia coli W]	1.06952	other membranes	other biological processes
E0J517	tRNA threonylcarbamoyladenosine biosynthesis protein TsaB [OS=Escherichia coli W]	1.06952		other metabolic processes
E0IYW9	RNA polymerase-associated protein RapA [OS=Escherichia coli W]	1.06838		RNA metabolism OR transcription;other metabolic processes
E0J0L9	1-deoxy-D-xylulose-5-phosphate synthase [OS=Escherichia coli W]	1.06838		other metabolic processes
E8Q1Q9	Cytochrome c-type biogenesis protein CcmE [OS=Escherichia coli W]	1.06838	plasma membrane;other membranes	other biological processes
A0A0H3ERV6	Alkyl hydroperoxide reductase subunit F [OS=Escherichia coli W]	1.06838		other metabolic processes
E0IWN8	submitted name: DNA-binding transcriptional repressor [OS=Escherichia coli W]	1.06724
E0J748	Small ribosomal subunit protein uS11 [OS=Escherichia coli W]	1.06724	cytosol;translational apparatus	RNA metabolism OR transcription;other metabolic processes
E0IXZ0	YfcL family protein [OS=Escherichia coli W]	1.0661		other metabolic processes
E0IZR0	submitted name: Leucine/isoleucine/valine transporter subunit [OS=Escherichia coli W]	1.0661	other cell component	other metabolic processes
E0J5V0	submitted name: DNA-binding transcriptional repressor [OS=Escherichia coli W]	1.0661		cell organization and biogenesis
E0J5K6	Alanine--tRNA ligase [OS=Escherichia coli W]	1.0661	other cell component	other metabolic processes
E0J0R4	submitted name: Cytosine deaminase [OS=Escherichia coli W]	1.0661		protein metabolism;other metabolic processes
E0J5Q0	Arabinose 5-phosphate isomerase [OS=Escherichia coli W]	1.0661
E0J5Y4	Cysteine--tRNA ligase [OS=Escherichia coli W]	1.0661	other cell component	protein metabolism;other metabolic processes
E0J4K0	Phosphatidylglycerophosphatase C [OS=Escherichia coli W]	1.0661	other membranes	other metabolic processes
E0IZ10	Chaperone protein DnaJ [OS=Escherichia coli W]	1.0661	other cell component	signal transduction
E8Q107	Gluconokinase [OS=Escherichia coli W]	1.06496		other metabolic processes
E0J6Z6	UPF0125 protein ECW_m2845 [OS=Escherichia coli W]	1.06383		other metabolic processes
E0IVL1	submitted name: Conserved protein [OS=Escherichia coli W]	1.0627
E8Q1Q6	Cytochrome c-type biogenesis protein [OS=Escherichia coli W]	1.06157	other membranes
E0J703	Signal recognition particle protein [OS=Escherichia coli W]	1.06045	other cell component
E0J022	submitted name: Fused predicted transporter subunits of ABC superfamily: ATP-binding components [OS=Escherichia coli W]	1.06045		other metabolic processes
E0J0V3	D-alanine--D-alanine ligase [OS=Escherichia coli W]	1.06045	other cell component	other metabolic processes
E0J1H8	submitted name: Predicted hydrolase [OS=Escherichia coli W]	1.0582		RNA metabolism OR transcription;other metabolic processes
E0IYQ4	submitted name: Predicted transporter subunit: ATP-binding component of ABC superfamily [OS=Escherichia coli W]	1.0582		other metabolic processes
E0IV23	DNA-binding protein [OS=Escherichia coli W]	1.0582	other cell component	other metabolic processes
E0IVH4	submitted name: Predicted lipoprotein [OS=Escherichia coli W]	1.0582		other biological processes
E0J3Y3	submitted name: Predicted hydrolase [OS=Escherichia coli W]	1.05708		protein metabolism
E0J4A1	Probable phosphoglycerate mutase GpmB [OS=Escherichia coli W]	1.05708	other membranes	signal transduction;other biological processes
E0J1Z5	cysteine desulfurase [OS=Escherichia coli W]	1.05708
E0J1Z7	submitted name: DNA-binding transcriptional dual regulator [OS=Escherichia coli W]	1.05708		other metabolic processes
E0IY47	Isochorismate synthase MenF [OS=Escherichia coli W]	1.05597
E0IUY4	Aconitate hydratase [OS=Escherichia coli W]	1.05597		other metabolic processes
E0IWB5	tRNA-modifying protein YgfZ [OS=Escherichia coli W]	1.05597	other cell component	protein metabolism;RNA metabolism OR transcription;other metabolic processes
E0IVU3	tRNA N6-adenosine threonylcarbamoyltransferase [OS=Escherichia coli W]	1.05597	other cell component	transport
E0IZT7	Aspartate-semialdehyde dehydrogenase [OS=Escherichia coli W]	1.05597
E0IVU0	RNA polymerase sigma factor RpoD [OS=Escherichia coli W]	1.05485	other cell component	other metabolic processes
E0IZQ6	Signal recognition particle receptor FtsY [OS=Escherichia coli W]	1.05485	plasma membrane;other membranes;other cell component	other metabolic processes
E0J6I1	Large ribosomal subunit protein bL9 [OS=Escherichia coli W]	1.05485	cytosol;translational apparatus	protein metabolism;RNA metabolism OR transcription;other metabolic processes
A0A0H3F3G4	6-carboxy-5,6,7,8-tetrahydropterin synthase [OS=Escherichia coli W]	1.05374		cell organization and biogenesis;other metabolic processes
E0J733	Large ribosomal subunit protein uL29 [OS=Escherichia coli W]	1.05263	cytosol;translational apparatus	transport
E0J3L0	Gamma-glutamyl phosphate reductase [OS=Escherichia coli W]	1.05263	other cell component
E0J0D5	Single-stranded DNA-binding protein [OS=Escherichia coli W]	1.05263		DNA metabolism;other metabolic processes;other biological processes
E0J272	tRNA pseudouridine synthase D [OS=Escherichia coli W]	1.05263		other metabolic processes
E0J747	Small ribosomal subunit protein uS13 [OS=Escherichia coli W]	1.05263	cytosol;translational apparatus	other metabolic processes
E0J254	Phosphoadenosine 5'-phosphosulfate reductase [OS=Escherichia coli W]	1.05263	other cell component
E0IZV6	4-alpha-glucanotransferase [OS=Escherichia coli W]	1.05152
E0J0E7	submitted name: DNA-binding protein transcriptional repressor, Zn(II)-binding protein [OS=Escherichia coli W]	1.05152	cytosol
E0J583	PF03932 family protein CutC [OS=Escherichia coli W]	1.05152	other cell component	other metabolic processes
E0J632	submitted name: Predicted DNA-binding transcriptional repressor [OS=Escherichia coli W]	1.04932		other biological processes
E0J1L0	submitted name: Predicted DNA-binding transcriptional regulator [OS=Escherichia coli W]	1.04822		other biological processes
E0IZ01	Isoleucine--tRNA ligase [OS=Escherichia coli W]	1.04822	other cell component	other metabolic processes
E0IYU9	Catabolite repressor/activator [OS=Escherichia coli W]	1.04822		other metabolic processes
E0J5H3	submitted name: Dipeptide transporter [OS=Escherichia coli W]	1.04712	plasma membrane;other membranes;other cell component	protein metabolism;RNA metabolism OR transcription;other metabolic processes
E0IZV5	Alpha-1,4 glucan phosphorylase [OS=Escherichia coli W]	1.04712		DNA metabolism;other metabolic processes;stress response
A0A0H3F3I3	submitted name: DNA polymerase III, chi subunit [OS=Escherichia coli W]	1.04603		other metabolic processes
E0IVA7	Adenylosuccinate lyase [OS=Escherichia coli W]	1.04603		other metabolic processes
E0J2G9	Aspartate carbamoyltransferase [OS=Escherichia coli W]	1.04603		protein metabolism;other metabolic processes
E0J0H1	Glucose-6-phosphate isomerase [OS=Escherichia coli W]	1.04603	cytosol	other metabolic processes
A0A0H3EXK6	submitted name: Predicted inner membrane protein [OS=Escherichia coli W]	1.04493	other membranes	RNA metabolism OR transcription;other metabolic processes
E0J2N4	Aerobic respiration control sensor protein [OS=Escherichia coli W]	1.04493	plasma membrane;other membranes
E0J2I7	Inorganic pyrophosphatase [OS=Escherichia coli W]	1.04493	cytosol	other metabolic processes
E0J2Q3	STAS domain-containing protein [OS=Escherichia coli W]	1.04384		other metabolic processes
E0J6E8	submitted name: Membrane anchored protein in TolA-TolQ-TolR complex [OS=Escherichia coli W]	1.04384	other membranes	other biological processes
E0IV60	submitted name: Dihydroxyacetone kinase, N-terminal domain [OS=Escherichia coli W]	1.04384		other metabolic processes
E0J5G0	Glyoxylate/hydroxypyruvate reductase B [OS=Escherichia coli W]	1.04275	plasma membrane;other membranes;cytosol
E0J648	Glycine--tRNA ligase beta subunit [OS=Escherichia coli W]	1.04275	other cell component	other metabolic processes
E0J4B5	Ribosomal RNA large subunit methyltransferase F [OS=Escherichia coli W]	1.04167	other cell component	other metabolic processes
E0IYE6	submitted name: DNA-binding transcriptional repressor [OS=Escherichia coli W]	1.04167		other metabolic processes
E0IXJ4	Phosphoenolpyruvate synthase [OS=Escherichia coli W]	1.04058
E0IYN8	Poly(A) polymerase I [OS=Escherichia coli W]	1.04058
E0IUS7	submitted name: Murein tripeptide (L-ala-gamma-D-glutamyl-meso-DAP) transporter subunit [OS=Escherichia coli W]	1.04058	plasma membrane;other membranes;other cell component	protein metabolism;other metabolic processes;transport;other biological processes
E0J0P7	submitted name: Nucleoprotein/polynucleotide-associated enzyme [OS=Escherichia coli W]	1.0395		protein metabolism;RNA metabolism OR transcription;other metabolic processes
E0IVX5	DNA topoisomerase 4 subunit B [OS=Escherichia coli W]	1.0395	other cell component
E0J1P4	Endolytic peptidoglycan transglycosylase RlpA [OS=Escherichia coli W]	1.0395	plasma membrane;other membranes
E0J1T0	submitted name: DNA-binding transcriptional dual regulator, repressor of N-acetylglucosamine [OS=Escherichia coli W]	1.03842		protein metabolism;RNA metabolism OR transcription;other metabolic processes
E0J021	submitted name: Predicted hydrolase [OS=Escherichia coli W]	1.03842		other metabolic processes
E0J4B0	DNA protection during starvation protein [OS=Escherichia coli W]	1.03842	other cell component	cell cycle OR cell proliferation;cell organization and biogenesis
A0A0H3EV00	submitted name: DNA-binding transcriptional repressor [OS=Escherichia coli W]	1.03842		other metabolic processes
E0IZD0	Integration host factor subunit beta [OS=Escherichia coli W]	1.03734	cytosol;other cell component	cell organization and biogenesis;other metabolic processes;other biological processes
E0J2I0	UPF0307 protein YjgA [OS=Escherichia coli W]	1.03734
A0A0H3EUI5	Ribosomal RNA large subunit methyltransferase I [OS=Escherichia coli W]	1.03734	other cell component
E0IV56	Peptidyl-tRNA hydrolase [OS=Escherichia coli W]	1.03734	other cell component	cell organization and biogenesis;other metabolic processes
E0IY46	submitted name: Conserved protein [OS=Escherichia coli W]	1.03734	plasma membrane;other membranes	other metabolic processes
E0J6V3	submitted name: Predicted oxidoreductase, Zn-dependent and NAD(P)-binding protein [OS=Escherichia coli W]	1.03627		other metabolic processes
E0IW51	tRNA (guanine-N(7)-)-methyltransferase [OS=Escherichia coli W]	1.0352		other biological processes
E0IWJ5	Thymidylate synthase [OS=Escherichia coli W]	1.0352	cytosol
E0J5F0	submitted name: Predicted rhodanese-related sulfurtransferase [OS=Escherichia coli W]	1.0352	other membranes
E0J3U6	Protoporphyrinogen IX dehydrogenase [quinone] [OS=Escherichia coli W]	1.03413	plasma membrane;other membranes	protein metabolism;DNA metabolism;other metabolic processes
E0J6A9	Cystathionine gamma-synthase [OS=Escherichia coli W]	1.03413		other metabolic processes
E0J0U4	submitted name: Conserved protein [OS=Escherichia coli W]	1.03413
E0J5F4	Serine acetyltransferase [OS=Escherichia coli W]	1.03306	cytosol
E0J4T7	Glutamine synthetase [OS=Escherichia coli W]	1.03306	other membranes;other cell component	RNA metabolism OR transcription;other metabolic processes
E0J435	Lipoate-protein ligase A [OS=Escherichia coli W]	1.03199	cytosol
E0J431	submitted name: Bifunctional DNA-binding transcriptional repressor/NMN adenylyltransferase [OS=Escherichia coli W]	1.03199		other biological processes
E0IXM1	Fumarase D [OS=Escherichia coli W]	1.03199		other metabolic processes
E0J5D0	Phosphopantetheine adenylyltransferase [OS=Escherichia coli W]	1.03199	other cell component	other metabolic processes
E0IZZ1	Tryptophan--tRNA ligase [OS=Escherichia coli W]	1.03199	cytosol	other metabolic processes
E0J6V5	Cell shape-determining protein MreB [OS=Escherichia coli W]	1.03199	other cell component
E0IV72	D-amino acid dehydrogenase [OS=Escherichia coli W]	1.03093		RNA metabolism OR transcription;other metabolic processes
E0IZY7	Cell division protein DamX [OS=Escherichia coli W]	1.03093	plasma membrane;other membranes;other cell component	other metabolic processes
E0J327	Chromosomal replication initiator protein DnaA [OS=Escherichia coli W]	1.03093	other cell component	RNA metabolism OR transcription;other metabolic processes
A0A0H3EVF4	submitted name: Predicted oxidoreductase with NAD(P)-binding Rossmann-fold domain [OS=Escherichia coli W]	1.02987		other metabolic processes;transport
E0J1E6	Exopolyphosphatase [OS=Escherichia coli W]	1.02987	plasma membrane;other membranes	other metabolic processes
E0J056	Chaperonin GroEL [OS=Escherichia coli W]	1.02987	cytosol	other metabolic processes
E0IY30	NADH-quinone oxidoreductase subunit C/D [OS=Escherichia coli W]	1.02987	plasma membrane;other membranes	DNA metabolism;other metabolic processes;stress response
E0IVW3	Ubiquinone biosynthesis accessory factor UbiK [OS=Escherichia coli W]	1.02987	other cell component
E0J233	Membrane-bound lytic murein transglycosylase A [OS=Escherichia coli W]	1.02987	other membranes	transport
A0A0H3EUV4	Flagellar L-ring protein [OS=Escherichia coli W]	1.02987	other membranes;other cell component	other metabolic processes;other biological processes
E0J146	6-phosphogluconate dehydrogenase, decarboxylating [OS=Escherichia coli W]	1.02881	cytosol	other metabolic processes
E0IV24	UTP--glucose-1-phosphate uridylyltransferase [OS=Escherichia coli W]	1.02881
E0J2M0	Small ribosomal subunit protein uS9 [OS=Escherichia coli W]	1.02881	translational apparatus	protein metabolism
E0IYA8	Inner membrane protein YejM [OS=Escherichia coli W]	1.02775	plasma membrane;other membranes	other metabolic processes
E0J1B6	UPF0265 protein YeeX [OS=Escherichia coli W]	1.02775		RNA metabolism OR transcription;other metabolic processes
E0J2Q9	Large ribosomal subunit protein bL27 [OS=Escherichia coli W]	1.02669	cytosol;translational apparatus	other metabolic processes
E0J500	Cold shock-like protein CspC [OS=Escherichia coli W]	1.02564	cytosol	other metabolic processes
E0IXD0	Putative NAD(P)H nitroreductase [OS=Escherichia coli W]	1.02564		other metabolic processes
E0IYI5	Outer membrane lipoprotein RcsF [OS=Escherichia coli W]	1.02459	other membranes	stress response
E0J581	Arginine--tRNA ligase [OS=Escherichia coli W]	1.02354	other cell component	other metabolic processes
E0IZC0	Chromosome partition protein MukF [OS=Escherichia coli W]	1.02354	other cell component	other metabolic processes
E0J0M6	Transcriptional repressor NrdR [OS=Escherichia coli W]	1.02249		other metabolic processes
A0A0H3F0N4	ATP-dependent zinc metalloprotease FtsH [OS=Escherichia coli W]	1.02145	plasma membrane;other membranes	other metabolic processes
E0J023	Glutathione-regulated potassium-efflux system ancillary protein KefG [OS=Escherichia coli W]	1.02145	plasma membrane;other membranes	DNA metabolism;other metabolic processes;stress response
E0IWQ7	submitted name: N-ethylmaleimide reductase, FMN-linked [OS=Escherichia coli W]	1.02041		other biological processes
E0J032	Protein TusB [OS=Escherichia coli W]	1.01937	other cell component	other metabolic processes
E0J5B5	DNA-directed RNA polymerase subunit omega [OS=Escherichia coli W]	1.01937	other cell component
E0IZH1	submitted name: L-allo-threonine aldolase, PLP-dependent [OS=Escherichia coli W]	1.01937
E0J5D3	submitted name: Glucosyltransferase I [OS=Escherichia coli W]	1.01937		RNA metabolism OR transcription;other metabolic processes
E0IZX9	Penicillin-binding protein 1A [OS=Escherichia coli W]	1.01833	plasma membrane;other membranes	other biological processes
E0IUS2	Methylated-DNA--protein-cysteine methyltransferase [OS=Escherichia coli W]	1.01833	other cell component	other biological processes
E0J1T6	Endoribonuclease YbeY [OS=Escherichia coli W]	1.01729	other cell component
E0IV57	Ribosome-binding ATPase YchF [OS=Escherichia coli W]	1.01729
E0J417	Ketol-acid reductoisomerase (NADP(+)) [OS=Escherichia coli W]	1.01626	cytosol
E0J5Q1	submitted name: DNA-binding transcriptional repressor [OS=Escherichia coli W]	1.01626		transport
E0J4U4	Probable GTP-binding protein EngB [OS=Escherichia coli W]	1.01626	cytosol
E0J6J4	HTH-type transcriptional regulator UlaR [OS=Escherichia coli W]	1.01523	other cell component	transport
E0IWR0	submitted name: Predicted oxidoreductase [OS=Escherichia coli W]	1.01523		cell organization and biogenesis;other biological processes
E0IXI3	Phenylalanine--tRNA ligase beta subunit [OS=Escherichia coli W]	1.0142	other cell component
E0IWI3	Diaminopimelate decarboxylase [OS=Escherichia coli W]	1.0142		protein metabolism;other metabolic processes
A0A0H3F277	Biosynthetic arginine decarboxylase [OS=Escherichia coli W]	1.01317		cell organization and biogenesis;protein metabolism;other metabolic processes
E0J1D1	Cytoskeleton protein RodZ [OS=Escherichia coli W]	1.01317	plasma membrane;other membranes	other metabolic processes;signal transduction;other biological processes
E0J111	dCTP deaminase [OS=Escherichia coli W]	1.01215		other metabolic processes
E0IVG1	Flagellar hook protein FlgE [OS=Escherichia coli W]	1.01215	other cell component
E0J4N0	Cysteine desulfurase IscS [OS=Escherichia coli W]	1.01112	other cell component	other metabolic processes
E0J0K0	Trigger factor [OS=Escherichia coli W]	1.0101	other cell component	protein metabolism;other metabolic processes
E0J6P3	submitted name: Galactitol-specific enzyme IIB component of PTS [OS=Escherichia coli W]	1.0101		protein metabolism;other metabolic processes
E0J6L4	tRNA dimethylallyltransferase [OS=Escherichia coli W]	1.0101		cell organization and biogenesis;DNA metabolism;RNA metabolism OR transcription;other metabolic processes
E0IWS2	submitted name: Glutathione S-transferase [OS=Escherichia coli W]	1.00908
E0J732	Large ribosomal subunit protein uL16 [OS=Escherichia coli W]	1.00908	cytosol;translational apparatus	other metabolic processes
E0IY03	Amidophosphoribosyltransferase [OS=Escherichia coli W]	1.00908	other cell component	other biological processes
E0IWI4	submitted name: DNA-binding transcriptional repressor [OS=Escherichia coli W]	1.00806		RNA metabolism OR transcription;other metabolic processes
E0IVY0	Bacterial OB-fold domain-containing protein [OS=Escherichia coli W]	1.00806		cell organization and biogenesis
A0A0H3EV98	submitted name: Transcriptional regulators of sugar metabolism [OS=Escherichia coli W]	1.00806		DNA metabolism;other metabolic processes;stress response
E0IYE4	GTP cyclohydrolase 1 [OS=Escherichia coli W]	1.00705	other cell component	other metabolic processes
E0IVH3	submitted name: Glutaredoxin 2 (Grx2) [OS=Escherichia coli W]	1.00705	cytosol
E0IV82	submitted name: Predicted isomerase/hydrolase [OS=Escherichia coli W]	1.00604		cell cycle OR cell proliferation;DNA metabolism;other metabolic processes;other biological processes
E0J323	tRNA modification GTPase MnmE [OS=Escherichia coli W]	1.00604	other cell component	other metabolic processes
E0IXX2	Long-chain fatty acid transport protein [OS=Escherichia coli W]	1.00604	other membranes	cell organization and biogenesis
E0J0X6	submitted name: Multidrug efflux system [OS=Escherichia coli W]	1.00604	plasma membrane;other membranes	other metabolic processes
E0IUY9	YciN family protein [OS=Escherichia coli W]	1.00503		other biological processes
E0IVV5	Bifunctional protein HldE [OS=Escherichia coli W]	1.00503		protein metabolism;other metabolic processes
E0IY19	Acetate kinase [OS=Escherichia coli W]	1.00503	cytosol	other biological processes
E0IYT6	Cell division protein FtsQ [OS=Escherichia coli W]	1.00503	plasma membrane;other membranes;other cell component	RNA metabolism OR transcription;other metabolic processes
E0IW88	Phosphoglycerate kinase [OS=Escherichia coli W]	1.00503	cytosol	cell organization and biogenesis;other metabolic processes;other biological processes
E0J451	Ribosomal RNA small subunit methyltransferase C [OS=Escherichia coli W]	1.00402	other cell component	protein metabolism;RNA metabolism OR transcription;other metabolic processes
E0IWC2	Peptide chain release factor 2 [OS=Escherichia coli W]	1.00402	other cell component	other metabolic processes
E0IWA1	D-3-phosphoglycerate dehydrogenase [OS=Escherichia coli W]	1.00402	cytosol
E0IVE7	Beta-ketoacyl-[acyl-carrier-protein] synthase III [OS=Escherichia coli W]	1.00301	other cell component	RNA metabolism OR transcription;other metabolic processes
E0J0N3	Queuine tRNA-ribosyltransferase [OS=Escherichia coli W]	1.00301		other metabolic processes;other biological processes
E0J7S7	Bifunctional ligase/repressor BirA [OS=Escherichia coli W]	1.00301	other cell component
E0IUW8	submitted name: Predicted antimicrobial peptide transporter subunit [OS=Escherichia coli W]	1.002		other metabolic processes
E0J4M4	submitted name: Predicted 3-phenylpropionic transporter [OS=Escherichia coli W]	1.002	plasma membrane;other membranes	cell cycle OR cell proliferation;cell organization and biogenesis;protein metabolism;other metabolic processes;other biological processes
E0IZP8	Inner membrane lipoprotein DcrB [OS=Escherichia coli W]	1.002	plasma membrane;other membranes	other metabolic processes
E0IZ91	submitted name: Paraquat-inducible protein B [OS=Escherichia coli W]	1.001	other membranes	transport;other biological processes
E0IXD2	DNA topoisomerase 3 [OS=Escherichia coli W]	1.001		other metabolic processes
E0IXC9	submitted name: Protease IV (Signal peptide peptidase) [OS=Escherichia coli W]	0.998004	plasma membrane;other membranes
E0IVB0	submitted name: Conserved protein [OS=Escherichia coli W]	0.998004		other metabolic processes;signal transduction;other biological processes
E0J3V4	Transcription antitermination protein RfaH [OS=Escherichia coli W]	0.997009		other metabolic processes;other biological processes
E0J3Z1	Uroporphyrinogen-III synthase [OS=Escherichia coli W]	0.997009		other biological processes
E0J519	Long-chain-fatty-acid--CoA ligase [OS=Escherichia coli W]	0.997009	other membranes
E0J781	Universal stress protein [OS=Escherichia coli W]	0.997009	other cell component	other metabolic processes
E0J785	Triosephosphate isomerase [OS=Escherichia coli W]	0.997009	other cell component	cell organization and biogenesis;other biological processes
E0IY45	submitted name: Predicted acyltransferase with acyl-CoA N-acyltransferase domain [OS=Escherichia coli W]	0.997009		cell organization and biogenesis;RNA metabolism OR transcription;other metabolic processes;other biological processes
E0IZT3	submitted name: DNA-binding transcriptional repressor [OS=Escherichia coli W]	0.996016		RNA metabolism OR transcription;other metabolic processes
E0J7E0	submitted name: Lyase containing heat-repeat [OS=Escherichia coli W]	0.995025
E0IWK2	RecBCD enzyme subunit RecB [OS=Escherichia coli W]	0.995025		protein metabolism;other metabolic processes
E0IZI9	Ribosomal protein bS6--L-glutamate ligase [OS=Escherichia coli W]	0.995025
E0J2G1	ornithine carbamoyltransferase [OS=Escherichia coli W]	0.995025	other cell component	DNA metabolism;other metabolic processes;other biological processes
E0J766	submitted name: Conserved protein [OS=Escherichia coli W]	0.994036		other metabolic processes
E0IZE9	Serine--tRNA ligase [OS=Escherichia coli W]	0.994036	other cell component	protein metabolism
E0J714	Bifunctional chorismate mutase/prephenate dehydratase [OS=Escherichia coli W]	0.994036	other cell component	RNA metabolism OR transcription;other metabolic processes
E0IV28	Formyltetrahydrofolate deformylase [OS=Escherichia coli W]	0.992063		other metabolic processes
E0IWN4	DUF883 domain-containing protein [OS=Escherichia coli W]	0.992063	plasma membrane;other membranes	cell cycle OR cell proliferation;cell organization and biogenesis;DNA metabolism;other metabolic processes;other biological processes
E0J0E0	Aminotransferase [OS=Escherichia coli W]	0.99108		other metabolic processes
E0J724	Small ribosomal subunit protein uS10 [OS=Escherichia coli W]	0.99108	translational apparatus;other cell component	other metabolic processes
E0J329	DNA replication and repair protein RecF [OS=Escherichia coli W]	0.990099	other cell component	other metabolic processes
E0J340	ATP/GTP-binding protein [OS=Escherichia coli W]	0.990099
E0IYF7	tRNA-dihydrouridine(16) synthase [OS=Escherichia coli W]	0.98912		cell organization and biogenesis;other biological processes
E0IZB1	Nicotinate phosphoribosyltransferase [OS=Escherichia coli W]	0.988142
E0J0H7	Pseudouridine synthase [OS=Escherichia coli W]	0.988142
E0IZX6	submitted name: Predicted hydrolase [OS=Escherichia coli W]	0.987167		cell cycle OR cell proliferation;cell organization and biogenesis;DNA metabolism;other metabolic processes
E0IXK9	submitted name: Predicted FAD-linked oxidoreductase [OS=Escherichia coli W]	0.987167		other metabolic processes
E0J1J3	submitted name: Predicted oxidoreductase, sulfate metabolism protein [OS=Escherichia coli W]	0.987167		DNA metabolism;other metabolic processes
E0IWS5	Endonuclease III [OS=Escherichia coli W]	0.987167		other metabolic processes
E0IYL3	Elongation factor Ts [OS=Escherichia coli W]	0.986193	other cell component
E0IWQ1	submitted name: Predicted metal dependent hydrolase [OS=Escherichia coli W]	0.986193
E0J4A5	Transcriptional regulator MntR [OS=Escherichia coli W]	0.986193		DNA metabolism;other metabolic processes;stress response
E0J4K7	submitted name: Regulatory protein P-II for glutamine synthetase [OS=Escherichia coli W]	0.985222	cytosol
E0IXN3	submitted name: Cyclopropane fatty acyl phospholipid synthase (Unsaturated-phospholipid methyltransferase) [OS=Escherichia coli W]	0.985222		protein metabolism;other metabolic processes
E0J4Z7	submitted name: Predicted DNA-binding transcriptional regulator [OS=Escherichia coli W]	0.985222		other biological processes
E0J3Y7	Uncharacterized lipoprotein YifL [OS=Escherichia coli W]	0.985222	other membranes	other biological processes
E0J772	ATP-dependent protease subunit HslV [OS=Escherichia coli W]	0.984252	cytosol;other cell component	other metabolic processes
E0IUV5	submitted name: DNA-binding transcriptional activator [OS=Escherichia coli W]	0.984252		RNA metabolism OR transcription;other metabolic processes
E0IZD5	Phosphoserine aminotransferase [OS=Escherichia coli W]	0.983284	other cell component	DNA metabolism;other metabolic processes;stress response
E0J6X0	Endonuclease V [OS=Escherichia coli W]	0.983284	other cell component	other biological processes
E0IXP3	submitted name: Predicted aminotransferase, PLP-dependent [OS=Escherichia coli W]	0.982318
E0J4U2	Coproporphyrinogen-III oxidase [OS=Escherichia coli W]	0.982318	other cell component	other metabolic processes
E0J0Y1	submitted name: Predicted inner membrane protein [OS=Escherichia coli W]	0.982318	other membranes	signal transduction;other biological processes
E0J7F2	submitted name: Copper/silver efflux system, outer membrane component [OS=Escherichia coli W]	0.981354	other membranes
E0J688	submitted name: DNA-binding transcriptional dual regulator [OS=Escherichia coli W]	0.981354	other cell component	other metabolic processes
E0J440	Deoxyribose-phosphate aldolase [OS=Escherichia coli W]	0.981354	other cell component	other metabolic processes
E0J2P9	submitted name: Predicted toluene transporter subunit: ATP-binding component of ABC superfamily [OS=Escherichia coli W]	0.981354		other metabolic processes
E0J0U3	Pyrimidine/purine nucleoside phosphorylase [OS=Escherichia coli W]	0.981354		other metabolic processes
E0IW29	Malate synthase G [OS=Escherichia coli W]	0.981354	other cell component	other metabolic processes
E0J4P0	histidine kinase [OS=Escherichia coli W]	0.981354	plasma membrane;other membranes
E0J237	Enolase [OS=Escherichia coli W]	0.980392	non-structural extracellular;cytosol;other cell component	protein metabolism;DNA metabolism;other metabolic processes;stress response
E0IYI7	Proline--tRNA ligase [OS=Escherichia coli W]	0.980392	cytosol	other biological processes
E0IVK3	Glyoxylate/hydroxypyruvate reductase A [OS=Escherichia coli W]	0.980392	cytosol	other metabolic processes
E0IVA5	tRNA-specific 2-thiouridylase MnmA [OS=Escherichia coli W]	0.979432	other cell component	other metabolic processes
E0J1G8	thioredoxin-dependent peroxiredoxin [OS=Escherichia coli W]	0.978474	other cell component	DNA metabolism;other metabolic processes
E0IVG7	submitted name: Export chaperone for FlgK and FlgL [OS=Escherichia coli W]	0.978474		other metabolic processes
E8PVX3	submitted name: 23S rRNA m1G745 methyltransferase [OS=Escherichia coli W]	0.978474
E0J5F2	Protein-export protein SecB [OS=Escherichia coli W]	0.978474	other cell component	RNA metabolism OR transcription;other metabolic processes
E0IZM6	Ribosomal RNA small subunit methyltransferase J [OS=Escherichia coli W]	0.978474	other cell component	cell organization and biogenesis
E0J691	N-acetyl-gamma-glutamyl-phosphate reductase [OS=Escherichia coli W]	0.978474	other cell component	transport
E0J2H9	submitted name: Predicted peptidase required for the maturation and secretion of the antibiotic peptide MccB17 [OS=Escherichia coli W]	0.977517	cytosol	DNA metabolism;other metabolic processes
E0J3V3	3-octaprenyl-4-hydroxybenzoate carboxy-lyase [OS=Escherichia coli W]	0.976562	plasma membrane;other membranes
E0J775	Regulator of ribonuclease activity A [OS=Escherichia coli W]	0.976562	cytosol
E0IUT5	HTH-type transcriptional regulatory protein TyrR [OS=Escherichia coli W]	0.976562	other cell component	cell organization and biogenesis;DNA metabolism;other metabolic processes
E0J4I0	Uracil-DNA glycosylase [OS=Escherichia coli W]	0.976562	other cell component
E0J736	Large ribosomal subunit protein uL24 [OS=Escherichia coli W]	0.976562	cytosol;translational apparatus;other cell component	other biological processes
E0IWR7	Anhydro-N-acetylmuramic acid kinase [OS=Escherichia coli W]	0.97561		DNA metabolism;other metabolic processes;stress response
E0IVP8	submitted name: ATP-dependent helicase [OS=Escherichia coli W]	0.97561		other metabolic processes
A0A0H3EWK5	submitted name: Exonuclease III [OS=Escherichia coli W]	0.97561		other metabolic processes
E0IUX0	Enoyl-[acyl-carrier-protein] reductase [NADH] [OS=Escherichia coli W]	0.974659		transport
E8PYB6	submitted name: Membrane-bound lytic murein transglycosylase B [OS=Escherichia coli W]	0.97371		other metabolic processes
E0J717	Pseudouridine synthase [OS=Escherichia coli W]	0.97371		DNA metabolism;RNA metabolism OR transcription;other metabolic processes
E0J2R3	Transcription elongation factor GreA [OS=Escherichia coli W]	0.97371		other metabolic processes;other biological processes
E0J1K7	DNA ligase [OS=Escherichia coli W]	0.97371		cell organization and biogenesis
E0J4X3	KHG/KDPG aldolase [OS=Escherichia coli W]	0.97371		cell organization and biogenesis;protein metabolism;other metabolic processes
E0IZW7	Transcription elongation factor GreB [OS=Escherichia coli W]	0.972763
E0J734	Small ribosomal subunit protein uS17 [OS=Escherichia coli W]	0.971817	cytosol;translational apparatus
E0J2Y0	ATPase RavA [OS=Escherichia coli W]	0.970874	other cell component	protein metabolism;other metabolic processes
E0IYC4	submitted name: Predicted dehydrogenase, NAD-dependent [OS=Escherichia coli W]	0.969932		RNA metabolism OR transcription;other metabolic processes;other biological processes
E0IZC1	tRNA 5-carboxymethoxyuridine methyltransferase [OS=Escherichia coli W]	0.969932		RNA metabolism OR transcription;other metabolic processes
E0J0E2	Replicative DNA helicase [OS=Escherichia coli W]	0.969932	other cell component	cell organization and biogenesis
E0J749	Small ribosomal subunit protein uS4 [OS=Escherichia coli W]	0.968992	translational apparatus	other metabolic processes
E0J1T2	asparagine synthase (glutamine-hydrolyzing) [OS=Escherichia coli W]	0.966184	cytosol	protein metabolism;other metabolic processes
E0J2Z4	ATP synthase subunit beta [OS=Escherichia coli W]	0.966184	plasma membrane;other membranes	protein metabolism;RNA metabolism OR transcription;other metabolic processes
E0J1D2	4-hydroxy-3-methylbut-2-en-1-yl diphosphate synthase (flavodoxin) [OS=Escherichia coli W]	0.966184		other metabolic processes
E0J2K9	p-hydroxybenzoic acid efflux pump subunit AaeA [OS=Escherichia coli W]	0.965251	plasma membrane;other membranes	other metabolic processes
E0J2H6	submitted name: Anaerobic ribonucleoside-triphosphate reductase [OS=Escherichia coli W]	0.965251		signal transduction;other biological processes
E0J438	Phosphopentomutase [OS=Escherichia coli W]	0.96432	other cell component	protein metabolism;other metabolic processes
E0J2R2	submitted name: D-alanyl-D-alanine carboxypeptidase [OS=Escherichia coli W]	0.96432		other metabolic processes
E0J6L1	Protein HflK [OS=Escherichia coli W]	0.963391	plasma membrane;other membranes	other biological processes
E0J6G2	oxoglutarate dehydrogenase (succinyl-transferring) [OS=Escherichia coli W]	0.961538		other metabolic processes
E0J450	DNA polymerase III subunit psi [OS=Escherichia coli W]	0.960615		RNA metabolism OR transcription;other metabolic processes
E0IZY9	Ribulose-phosphate 3-epimerase [OS=Escherichia coli W]	0.960615	cytosol
E0IVX0	submitted name: Transport channel [OS=Escherichia coli W]	0.960615	other membranes	protein metabolism;RNA metabolism OR transcription;other metabolic processes
E0J052	Elongation factor P [OS=Escherichia coli W]	0.960615	cytosol	protein metabolism;other metabolic processes;other biological processes
E0J410	Transcription termination factor Rho [OS=Escherichia coli W]	0.957854	cytosol	protein metabolism;other metabolic processes
A0A0H3EVL6	Bifunctional adenosylcobalamin biosynthesis protein [OS=Escherichia coli W]	0.957854		protein metabolism;other metabolic processes
E0J2S1	Argininosuccinate synthase [OS=Escherichia coli W]	0.956938	other cell component	other metabolic processes
E0J6T0	Adenylate kinase [OS=Escherichia coli W]	0.956938	other cell component	RNA metabolism OR transcription;other metabolic processes
E0IZM4	Ribosomal RNA large subunit methyltransferase J [OS=Escherichia coli W]	0.956938		protein metabolism
E0IVK1	submitted name: Conserved protein [OS=Escherichia coli W]	0.956938
E0J2N9	RNase adapter protein RapZ [OS=Escherichia coli W]	0.956938		protein metabolism
E0J1R7	Phosphoglucomutase [OS=Escherichia coli W]	0.956023	cytosol	other metabolic processes
E0J1W3	submitted name: Ribonuclease I [OS=Escherichia coli W]	0.956023		other biological processes
E0J6V9	Ribonuclease G [OS=Escherichia coli W]	0.956023	other cell component	cell cycle OR cell proliferation;cell organization and biogenesis
E0J3W2	Ubiquinone/menaquinone biosynthesis C-methyltransferase UbiE [OS=Escherichia coli W]	0.95511		other metabolic processes
E0J3Z2	submitted name: Predicted uroporphyrinogen III methylase [OS=Escherichia coli W]	0.95511	other membranes	protein metabolism;other metabolic processes;other biological processes
E0J0M4	6,7-dimethyl-8-ribityllumazine synthase [OS=Escherichia coli W]	0.95511	cytosol;other cell component	other biological processes
E0IXY5	Ribosomal protein uL3 glutamine methyltransferase [OS=Escherichia coli W]	0.95511		other metabolic processes
E0J077	Fumarate hydratase class I [OS=Escherichia coli W]	0.95511
E0IVD3	Penicillin-binding protein activator LpoB [OS=Escherichia coli W]	0.95511	other membranes	other biological processes
E0J363	Adenine deaminase [OS=Escherichia coli W]	0.954198		DNA metabolism;other metabolic processes;other biological processes
E0J2L9	Large ribosomal subunit protein uL13 [OS=Escherichia coli W]	0.953289	cytosol;translational apparatus
E0J019	Phosphoribulokinase [OS=Escherichia coli W]	0.953289		other biological processes
E0IWU7	mannose-6-phosphate isomerase [OS=Escherichia coli W]	0.952381		other metabolic processes
E0IZG0	ATP-dependent Clp protease adapter protein ClpS [OS=Escherichia coli W]	0.951475		RNA metabolism OR transcription;other metabolic processes
E0J586	tRNA U34 carboxymethyltransferase [OS=Escherichia coli W]	0.951475
A0A0H3EUQ1	Glucans biosynthesis protein G [OS=Escherichia coli W]	0.95057	other cell component	other metabolic processes
E0J430	Energy-dependent translational throttle protein EttA [OS=Escherichia coli W]	0.95057	other cell component	other biological processes
E0IZU7	Glycerol-3-phosphate dehydrogenase [OS=Escherichia coli W]	0.95057	other cell component	protein metabolism;RNA metabolism OR transcription;other metabolic processes
E0J552	submitted name: Conserved metal-binding protein [OS=Escherichia coli W]	0.949668		protein metabolism;other metabolic processes
E0J6X1	Uroporphyrinogen decarboxylase [OS=Escherichia coli W]	0.949668	other cell component	RNA metabolism OR transcription;other metabolic processes
E0J210	AMP nucleosidase [OS=Escherichia coli W]	0.949668		protein metabolism;other metabolic processes
E0IYR8	Pyruvate dehydrogenase complex repressor [OS=Escherichia coli W]	0.949668		transport;other biological processes
E0J4N3	Co-chaperone protein HscB [OS=Escherichia coli W]	0.949668	other cell component	transport
E0IXZ4	Flagellar regulator flk [OS=Escherichia coli W]	0.948767	plasma membrane;other membranes	other metabolic processes
E0IYL2	Uridylate kinase [OS=Escherichia coli W]	0.948767	cytosol
E0J332	submitted name: Predicted hydrolase [OS=Escherichia coli W]	0.948767
E0IVG0	Flagellar basal-body rod protein FlgF [OS=Escherichia coli W]	0.948767	other cell component	DNA metabolism
E0J1D9	Inosine-5'-monophosphate dehydrogenase [OS=Escherichia coli W]	0.948767		DNA metabolism;other metabolic processes
E0IXI2	Phenylalanine--tRNA ligase alpha subunit [OS=Escherichia coli W]	0.947867	other cell component
E0IWA5	submitted name: Proline aminopeptidase P II [OS=Escherichia coli W]	0.94697		other biological processes
E0J741	Large ribosomal subunit protein uL18 [OS=Escherichia coli W]	0.94697	cytosol;translational apparatus	other metabolic processes
E0J6A3	Glycerol dehydrogenase [OS=Escherichia coli W]	0.94697		transport
E0IYX5	Ribosomal RNA small subunit methyltransferase A [OS=Escherichia coli W]	0.94697	cytosol
E0IY01	Cell division protein DedD [OS=Escherichia coli W]	0.94697	plasma membrane;other membranes;other cell component	protein metabolism;other metabolic processes
E0J5V2	submitted name: Predicted glutathione S-transferase [OS=Escherichia coli W]	0.94518		other metabolic processes
E0J7K1	Glucokinase [OS=Escherichia coli W]	0.94518	other cell component	cell organization and biogenesis;protein metabolism;other metabolic processes
E0IVF1	7-methyl-GTP pyrophosphatase [OS=Escherichia coli W]	0.94518	other cell component	transport
A0A0H3F0Y2	Cyclic di-GMP-binding protein [OS=Escherichia coli W]	0.944287	plasma membrane;other membranes	other biological processes
E0J6R4	submitted name: Predicted transporter subunit: ATP-binding component of ABC superfamily [OS=Escherichia coli W]	0.943396	other membranes	cell organization and biogenesis;other metabolic processes;other biological processes
E0J4E2	Putative gluconeogenesis factor [OS=Escherichia coli W]	0.943396	other cell component	RNA metabolism OR transcription;other metabolic processes
E0J1W1	Peptidoglycan D,D-transpeptidase MrdA [OS=Escherichia coli W]	0.942507	plasma membrane;other membranes	other metabolic processes
E0J164	Exodeoxyribonuclease I [OS=Escherichia coli W]	0.942507		transport
A0A0H3ERP9	Hypoxanthine phosphoribosyltransferase [OS=Escherichia coli W]	0.94162	cytosol	DNA metabolism;other metabolic processes;stress response
E0IWT6	Adenosine deaminase [OS=Escherichia coli W]	0.94162
E0IWW6	submitted name: DNA-binding transcriptional repressor [OS=Escherichia coli W]	0.94162		protein metabolism;other metabolic processes;signal transduction
A0A0H3F0U6	tRNA-dihydrouridine synthase [OS=Escherichia coli W]	0.940734
E0J4U9	Thiol:disulfide interchange protein [OS=Escherichia coli W]	0.940734	other cell component	other metabolic processes
E0J148	Chain length determinant protein [OS=Escherichia coli W]	0.940734	plasma membrane;other membranes	protein metabolism;other metabolic processes;signal transduction
E0J5N7	submitted name: 4-aminobutyrate aminotransferase, PLP-dependent [OS=Escherichia coli W]	0.940734		other metabolic processes
E0J5E3	ADP-L-glycero-D-manno-heptose-6-epimerase [OS=Escherichia coli W]	0.93985		other metabolic processes
E0J3L4	Esterase FrsA [OS=Escherichia coli W]	0.938967
E0J6E6	Peptidoglycan-associated lipoprotein [OS=Escherichia coli W]	0.938967	other membranes
E0J325	Ribonuclease P protein component [OS=Escherichia coli W]	0.938967	other cell component	other metabolic processes
E0J429	peptidoglycan lytic exotransglycosylase [OS=Escherichia coli W]	0.938086	other membranes;other cell component	RNA metabolism OR transcription;other metabolic processes
E0IWM7	submitted name: Predicted DNA-binding transcriptional regulator [OS=Escherichia coli W]	0.938086		other metabolic processes
E0IV51	Outer-membrane lipoprotein LolB [OS=Escherichia coli W]	0.937207	other membranes	other metabolic processes
E0J439	Thymidine phosphorylase [OS=Escherichia coli W]	0.93633	cytosol	RNA metabolism OR transcription;other metabolic processes
E0J443	submitted name: Predicted DNase [OS=Escherichia coli W]	0.93633		other metabolic processes
E0J2P5	Lipopolysaccharide export system protein LptC [OS=Escherichia coli W]	0.93633	plasma membrane;other membranes	other metabolic processes
E0J0U6	Shikimate kinase 2 [OS=Escherichia coli W]	0.935454	other cell component	RNA metabolism OR transcription;other metabolic processes
E0IW50	Adenine DNA glycosylase [OS=Escherichia coli W]	0.935454		other biological processes
E0IYU4	UDP-N-acetylmuramoyl-L-alanyl-D-glutamate--2,6-diaminopimelate ligase [OS=Escherichia coli W]	0.935454	other cell component	other metabolic processes
E0J1Q3	Cold shock-like protein CspE [OS=Escherichia coli W]	0.935454	cytosol	transport
E0IY04	Flavin prenyltransferase UbiX [OS=Escherichia coli W]	0.933707
E0J017	Catabolite activator protein [OS=Escherichia coli W]	0.933707	cytosol	other metabolic processes
E0IYP7	3-methyl-2-oxobutanoate hydroxymethyltransferase [OS=Escherichia coli W]	0.933707	other cell component	other biological processes
E0J2W9	2-hydroxy-3-oxopropionate reductase [OS=Escherichia coli W]	0.933707		signal transduction;other biological processes
E0J0L8	Geranyltranstransferase [OS=Escherichia coli W]	0.932836	other cell component
E0IWU6	submitted name: Conserved protein [OS=Escherichia coli W]	0.932836		cell organization and biogenesis;protein metabolism;other metabolic processes;transport
E0IXN6	HTH-type transcriptional repressor PurR [OS=Escherichia coli W]	0.932836		protein metabolism;other metabolic processes
E0J6A7	Methylenetetrahydrofolate reductase [OS=Escherichia coli W]	0.932836	cytosol	other biological processes
E0IV38	submitted name: Conserved protein [OS=Escherichia coli W]	0.931966		other metabolic processes
E0IW08	submitted name: Predicted S-transferase [OS=Escherichia coli W]	0.931966		RNA metabolism OR transcription;other metabolic processes
E0J4Z3	RNA chaperone ProQ [OS=Escherichia coli W]	0.931966	other cell component	other metabolic processes;other biological processes
E0J3Z7	UDP-N-acetyl-D-mannosaminuronic acid transferase [OS=Escherichia coli W]	0.931099
E0IY63	submitted name: Predicted outer membrane porin protein [OS=Escherichia coli W]	0.931099		other metabolic processes
E0J4S2	submitted name: Predicted hydrolase [OS=Escherichia coli W]	0.931099
E0J1H0	4-hydroxy-tetrahydrodipicolinate synthase [OS=Escherichia coli W]	0.931099	other cell component	cell cycle OR cell proliferation;cell organization and biogenesis
E0IVD8	submitted name: Predicted metallodependent hydrolase [OS=Escherichia coli W]	0.931099		signal transduction;other biological processes
E0J5F7	submitted name: Major cold shock protein [OS=Escherichia coli W]	0.931099	cytosol	cell organization and biogenesis;other metabolic processes
E0J5D4	Lipopolysaccharide core heptose(I) kinase [OS=Escherichia coli W]	0.930233		other metabolic processes
E0J1K4	Cysteine synthase [OS=Escherichia coli W]	0.930233	other cell component	other biological processes
E0IVA6	High frequency lysogenization protein HflD [OS=Escherichia coli W]	0.930233	plasma membrane;other membranes;other cell component	transport
E0J4Z4	submitted name: Carboxy-terminal protease for penicillin-binding protein 3 [OS=Escherichia coli W]	0.930233	other cell component
E0J7G8	submitted name: D-mannonate oxidoreductase, NAD-binding protein [OS=Escherichia coli W]	0.929368		protein metabolism;other metabolic processes
E8PT04	submitted name: Oligopeptide transporter subunit [OS=Escherichia coli W]	0.928505
E0IXJ3	Phosphoenolpyruvate synthase regulatory protein [OS=Escherichia coli W]	0.928505		protein metabolism;RNA metabolism OR transcription;other metabolic processes;other biological processes
E0J407	ECA polysaccharide chain length modulation protein [OS=Escherichia coli W]	0.928505	plasma membrane;other membranes	other metabolic processes
E0IVW9	UPF0441 protein YgiB [OS=Escherichia coli W]	0.927644		other metabolic processes
A0A0H3EV04	asparaginase [OS=Escherichia coli W]	0.927644		other metabolic processes
E0IUZ3	Pseudouridine synthase [OS=Escherichia coli W]	0.927644		transport;other biological processes
E0J753	submitted name: DNA-binding transcriptional activator in response to Zn(II) [OS=Escherichia coli W]	0.926784
E0IWK3	RecBCD enzyme subunit RecD [OS=Escherichia coli W]	0.926784	other cell component
E0IY32	NADH-quinone oxidoreductase subunit F [OS=Escherichia coli W]	0.926784	other membranes
E0J405	UDP-N-acetyl-D-mannosamine dehydrogenase [OS=Escherichia coli W]	0.925926		other metabolic processes
E0IXY6	Chorismate synthase [OS=Escherichia coli W]	0.925926		protein metabolism;other metabolic processes;other biological processes
E0IVX8	histidine kinase [OS=Escherichia coli W]	0.925069	other membranes	cell organization and biogenesis;protein metabolism;other metabolic processes
E0IXB5	Putative glucose-6-phosphate 1-epimerase [OS=Escherichia coli W]	0.924214		protein metabolism;other metabolic processes
E0IWK0	RecBCD enzyme subunit RecC [OS=Escherichia coli W]	0.923361	other cell component	RNA metabolism OR transcription;other metabolic processes
E0J4N9	submitted name: DNA-binding response regulator in two-component regulatory system with CpxA [OS=Escherichia coli W]	0.923361	cytosol;other cell component	other metabolic processes
E0IUY7	submitted name: DNA-binding protein transcriptional dual regulator, O-acetyl-L-serine-binding protein [OS=Escherichia coli W]	0.923361		other metabolic processes;transport
A0A0H3F582	tRNA-dihydrouridine(20/20a) synthase [OS=Escherichia coli W]	0.923361		RNA metabolism OR transcription
E0J1W4	Regulator of nucleoside diphosphate kinase [OS=Escherichia coli W]	0.922509		other metabolic processes
E0J2J8	submitted name: 2':3'-cyclic-nucleotide 2'-phosphodiesterase [OS=Escherichia coli W]	0.922509		other biological processes
E0IWA0	Ribose-5-phosphate isomerase A [OS=Escherichia coli W]	0.922509	cytosol	other metabolic processes
E0IXZ5	Erythronate-4-phosphate dehydrogenase [OS=Escherichia coli W]	0.922509	cytosol	other metabolic processes
E0J751	Large ribosomal subunit protein bL17 [OS=Escherichia coli W]	0.922509	cytosol;translational apparatus
E0IXK3	3-dehydroquinate dehydratase [OS=Escherichia coli W]	0.921659		other metabolic processes
A0A0H3EX60	Neutral zinc metallopeptidase [OS=Escherichia coli W]	0.921659	other membranes	other metabolic processes;transport
E0IYE8	Ribose/galactose/methyl galactoside import ATP-binding protein [OS=Escherichia coli W]	0.921659	plasma membrane;other membranes
E0J444	submitted name: Predicted esterase [OS=Escherichia coli W]	0.92081		transport
E0J3L6	submitted name: Aminoacyl-histidine dipeptidase (Peptidase D) [OS=Escherichia coli W]	0.92081		other metabolic processes
E0J3W6	5-methyltetrahydropteroyltriglutamate--homocysteine methyltransferase [OS=Escherichia coli W]	0.92081		other metabolic processes
E0J6F0	Tol-Pal system protein TolQ [OS=Escherichia coli W]	0.919963	plasma membrane;other membranes
E0J684	tRNA/tmRNA (uracil-C(5))-methyltransferase [OS=Escherichia coli W]	0.919118		transport
E0J0M0	NADP-dependent oxidoreductase domain-containing protein [OS=Escherichia coli W]	0.919118
E0J0Y6	submitted name: Acyl-CoA thioesterase II [OS=Escherichia coli W]	0.919118		other biological processes
E0J2K6	submitted name: Predicted peptidase [OS=Escherichia coli W]	0.919118		other metabolic processes
E8PZR0	Elongation factor Tu [OS=Escherichia coli W]	0.918274	cytosol	other metabolic processes
E0IWT5	submitted name: Predicted oxidoreductase [OS=Escherichia coli W]	0.917431		RNA metabolism OR transcription;other metabolic processes
E0J1K2	Phosphoenolpyruvate-protein phosphotransferase [OS=Escherichia coli W]	0.917431	other cell component	other biological processes
E0J404	dTDP-glucose 4,6-dehydratase [OS=Escherichia coli W]	0.917431		protein metabolism;other metabolic processes
E0IYT8	UDP-N-acetylmuramate--L-alanine ligase [OS=Escherichia coli W]	0.917431	other cell component	RNA metabolism OR transcription;other metabolic processes
E0IYM7	Glutamate-1-semialdehyde 2,1-aminomutase [OS=Escherichia coli W]	0.91659	other cell component
E0IXD4	Glutamate dehydrogenase [OS=Escherichia coli W]	0.91659		protein metabolism
E0IZW8	DNA-binding dual transcriptional regulator OmpR [OS=Escherichia coli W]	0.91659	cytosol;other cell component	other metabolic processes
E0J5V1	serine-type D-Ala-D-Ala carboxypeptidase [OS=Escherichia coli W]	0.915751
E0J5G1	submitted name: Predicted outer membrane lipoprotein [OS=Escherichia coli W]	0.915751	other membranes
E0J735	Large ribosomal subunit protein uL14 [OS=Escherichia coli W]	0.914913	cytosol;translational apparatus	other metabolic processes
E0IW92	Oxidative stress defense protein [OS=Escherichia coli W]	0.914913		DNA metabolism;other metabolic processes;stress response
E0J750	DNA-directed RNA polymerase subunit alpha [OS=Escherichia coli W]	0.914077	other cell component	other biological processes
E0IYH3	DUF1456 family protein [OS=Escherichia coli W]	0.913242		other metabolic processes
E0IZD7	YcaO domain-containing protein [OS=Escherichia coli W]	0.913242		other metabolic processes
E0IW89	Fructose-bisphosphate aldolase [OS=Escherichia coli W]	0.913242		other metabolic processes
E0J4W7	Lipid A biosynthesis myristoyltransferase [OS=Escherichia coli W]	0.912409	plasma membrane;other membranes;other cell component	other metabolic processes
E0J673	DNA polymerase III subunit epsilon [OS=Escherichia coli W]	0.912409	cytosol	cell organization and biogenesis;protein metabolism;other metabolic processes
E0IUY0	Lipopolysaccharide assembly protein B [OS=Escherichia coli W]	0.912409	plasma membrane;other membranes	other metabolic processes
E0J4D9	Cyclic pyranopterin monophosphate synthase [OS=Escherichia coli W]	0.911577		other metabolic processes
E0J1V6	DNA polymerase III subunit delta [OS=Escherichia coli W]	0.911577	other cell component	RNA metabolism OR transcription;other metabolic processes
E0J2Z6	Bifunctional protein GlmU [OS=Escherichia coli W]	0.911577	other cell component
A0A0H3F0B1	submitted name: D-alanyl-D-alanine endopeptidase [OS=Escherichia coli W]	0.910747		other metabolic processes
E0J5F5	tRNA (cytidine(34)-2'-O)-methyltransferase [OS=Escherichia coli W]	0.909918	other cell component
E0IYS8	Cell division protein ZapD [OS=Escherichia coli W]	0.909091	other cell component	protein metabolism;other metabolic processes
E0J6L2	GTPase HflX [OS=Escherichia coli W]	0.909091	other cell component	other metabolic processes
E0J3X5	Medium/long-chain acyl-CoA thioesterase YigI [OS=Escherichia coli W]	0.908265		cell organization and biogenesis;other metabolic processes;other biological processes
E0IX99	submitted name: Predicted peptidase [OS=Escherichia coli W]	0.907441
E0J4N4	Chaperone protein HscA [OS=Escherichia coli W]	0.907441		other metabolic processes
E0IZH5	UPF0145 protein YbjQ [OS=Escherichia coli W]	0.907441		protein metabolism;other metabolic processes
E0J328	Beta sliding clamp [OS=Escherichia coli W]	0.906618	other cell component	DNA metabolism;other metabolic processes;stress response
E0IUV2	submitted name: DNA-binding transcriptional activator [OS=Escherichia coli W]	0.905797	plasma membrane;other membranes	cell cycle OR cell proliferation;cell organization and biogenesis
A0A0H3ESJ0	Recombination-associated protein RdgC [OS=Escherichia coli W]	0.905797	other cell component	protein metabolism;other metabolic processes;signal transduction
E0J2Q4	submitted name: Predicted DNA-binding transcriptional regulator [OS=Escherichia coli W]	0.905797		protein metabolism;other metabolic processes
E0J1K0	Pyridoxine/pyridoxal/pyridoxamine kinase [OS=Escherichia coli W]	0.905797
E8Q0N9	beta-glucosidase [OS=Escherichia coli W]	0.905797
E0J3Y4	Tyrosine recombinase XerC [OS=Escherichia coli W]	0.904977	other cell component
E0J5E4	2-amino-3-ketobutyrate coenzyme A ligase [OS=Escherichia coli W]	0.904977	cytosol
E0J110	Uridine kinase [OS=Escherichia coli W]	0.904977	other cell component
E0J1I1	ArsC family reductase [OS=Escherichia coli W]	0.903342		DNA metabolism;other metabolic processes;stress response
E8PUY3	Ion-translocating oxidoreductase complex subunit C [OS=Escherichia coli W]	0.902527	plasma membrane;other membranes	other metabolic processes
E0IXI4	Integration host factor subunit alpha [OS=Escherichia coli W]	0.901713	cytosol	other biological processes
E0J7J3	Glutamate--tRNA ligase [OS=Escherichia coli W]	0.901713	other cell component	other biological processes
E0IV36	submitted name: DNA-binding response regulator in two-component regulatory system with NarX (Or NarQ) [OS=Escherichia coli W]	0.900901		other metabolic processes
E0J6H4	Endonuclease 8 [OS=Escherichia coli W]	0.900901
E0IYZ8	4-hydroxy-3-methylbut-2-enyl diphosphate reductase [OS=Escherichia coli W]	0.900901
E0J159	submitted name: Predicted epimerase, with NAD(P)-binding Rossmann-fold domain [OS=Escherichia coli W]	0.900901		DNA metabolism;other metabolic processes;stress response
A0A0H3ESK9	Riboflavin biosynthesis protein RibD [OS=Escherichia coli W]	0.90009		transport;other biological processes
E0J740	Large ribosomal subunit protein uL6 [OS=Escherichia coli W]	0.90009	cytosol;translational apparatus	other metabolic processes
E0J738	Small ribosomal subunit protein uS14 [OS=Escherichia coli W]	0.899281	translational apparatus;other cell component
E0IV71	Alanine racemase [OS=Escherichia coli W]	0.899281
E0J587	Carboxy-S-adenosyl-L-methionine synthase [OS=Escherichia coli W]	0.899281		other biological processes
E0IW03	hydrogenase (acceptor) [OS=Escherichia coli W]	0.899281	plasma membrane;other membranes
E0IW60	Pyridoxal phosphate homeostasis protein [OS=Escherichia coli W]	0.898473		other metabolic processes
E0IVF3	Ribonuclease E [OS=Escherichia coli W]	0.898473	plasma membrane;other membranes;other cell component	transport
E0J2S3	Transcription termination/antitermination protein NusA [OS=Escherichia coli W]	0.898473	cytosol
E0J2K0	submitted name: NAD(P)H:quinone oxidoreductase [OS=Escherichia coli W]	0.898473
E0IUZ5	submitted name: Conserved protein [OS=Escherichia coli W]	0.898473
E0IUV3	submitted name: DNA-binding transcriptional regulator of psp operon [OS=Escherichia coli W]	0.898473	other membranes	protein metabolism;other metabolic processes
E0J1C4	Probable transcriptional regulatory protein YeeN [OS=Escherichia coli W]	0.898473	other cell component	DNA metabolism;other metabolic processes;stress response
E0IY35	NADH-quinone oxidoreductase subunit I [OS=Escherichia coli W]	0.897666		other metabolic processes
E0J5C1	Ribonuclease PH [OS=Escherichia coli W]	0.897666		DNA metabolism;other metabolic processes;stress response
E0IYJ7	Acetyl-coenzyme A carboxylase carboxyl transferase subunit alpha [OS=Escherichia coli W]	0.896861	other cell component	RNA metabolism OR transcription;other metabolic processes
E0J4K1	tRNA-specific adenosine deaminase [OS=Escherichia coli W]	0.896861		other biological processes
E0J4I5	tRNA1(Val) (adenine(37)-N6)-methyltransferase [OS=Escherichia coli W]	0.896057	other cell component	other metabolic processes;other biological processes
E0J5K8	submitted name: Phosphoglucomutase [OS=Escherichia coli W]	0.896057		other biological processes
E0J739	Small ribosomal subunit protein uS8 [OS=Escherichia coli W]	0.895255	cytosol;translational apparatus
E0J6P1	D-tagatose-1,6-bisphosphate aldolase subunit GatZ [OS=Escherichia coli W]	0.895255		other metabolic processes
E0IWT7	cysteine-S-conjugate beta-lyase [OS=Escherichia coli W]	0.895255
E0J6W2	Phosphoribosylamine--glycine ligase [OS=Escherichia coli W]	0.894454		other metabolic processes
E0IY88	FAD:protein FMN transferase [OS=Escherichia coli W]	0.894454	plasma membrane;other membranes
E0IUX9	Orotidine 5'-phosphate decarboxylase [OS=Escherichia coli W]	0.894454		other metabolic processes
E0IZE0	Pyruvate formate-lyase-activating enzyme [OS=Escherichia coli W]	0.893655	other cell component	other biological processes
E0IXF5	NH(3)-dependent NAD(+) synthetase [OS=Escherichia coli W]	0.893655	other cell component	protein metabolism;other metabolic processes
E0J3V8	Sec-independent protein translocase protein TatB [OS=Escherichia coli W]	0.893655	plasma membrane;other membranes
E0IZ54	submitted name: DNA-binding transcriptional regulator [OS=Escherichia coli W]	0.892857	cytosol
E0IVH5	Dihydroorotase [OS=Escherichia coli W]	0.892857		protein metabolism;other metabolic processes
E0J034	Small ribosomal subunit protein uS7 [OS=Escherichia coli W]	0.892857	cytosol;translational apparatus
E0J1R8	Negative modulator of initiation of replication [OS=Escherichia coli W]	0.892857	other cell component	RNA metabolism OR transcription;other metabolic processes
E0J1H3	Phosphoribosylaminoimidazole-succinocarboxamide synthase [OS=Escherichia coli W]	0.892061	cytosol	other metabolic processes;other biological processes
E0J730	Large ribosomal subunit protein uL22 [OS=Escherichia coli W]	0.892061	cytosol;translational apparatus
E0IWQ3	Glutaredoxin [OS=Escherichia coli W]	0.892061
E0J6P5	submitted name: Galactitol-1-phosphate dehydrogenase, Zn-dependent and NAD(P)-binding protein [OS=Escherichia coli W]	0.892061
E0J2J1	Autotransporter assembly complex protein TamB [OS=Escherichia coli W]	0.891266	plasma membrane;other membranes	other metabolic processes
E0J0Z7	submitted name: DNA-binding response regulator in two-component regulatory system with BaeS [OS=Escherichia coli W]	0.891266	cytosol;other cell component	RNA metabolism OR transcription;other metabolic processes
E0J6W8	DNA-binding protein HU-alpha [OS=Escherichia coli W]	0.890472	cytosol
E0IWS1	Pyridoxal kinase PdxY [OS=Escherichia coli W]	0.88968		other metabolic processes
E0J2K4	Peptidyl-prolyl cis-trans isomerase [OS=Escherichia coli W]	0.88968		other metabolic processes;transport
E0J136	UTP--glucose-1-phosphate uridylyltransferase [OS=Escherichia coli W]	0.88968		protein metabolism;other metabolic processes;other biological processes
E0IV88	Cell division topological specificity factor [OS=Escherichia coli W]	0.88968		other metabolic processes
E0J0V9	submitted name: Beta-lactamase/D-alanine carboxypeptidase [OS=Escherichia coli W]	0.888889		other metabolic processes
E0IXJ2	Phospho-2-dehydro-3-deoxyheptonate aldolase [OS=Escherichia coli W]	0.888099
E0J4M9	HTH-type transcriptional regulator IscR [OS=Escherichia coli W]	0.888099	cytosol	other metabolic processes
E0IW98	HTH-type transcriptional regulator ArgP [OS=Escherichia coli W]	0.887311
E0IY31	NADH-quinone oxidoreductase subunit E [OS=Escherichia coli W]	0.886525		cell cycle OR cell proliferation
E0J357	Acetolactate synthase [OS=Escherichia coli W]	0.886525		other metabolic processes
E0J1D0	Dual-specificity RNA methyltransferase RlmN [OS=Escherichia coli W]	0.886525	other cell component	protein metabolism
E0J7F0	submitted name: Copper/silver efflux system, membrane fusion protein [OS=Escherichia coli W]	0.884956	other membranes	cell organization and biogenesis;other metabolic processes
E0J759	Peptide deformylase [OS=Escherichia coli W]	0.884956		other metabolic processes
E0IUV6	submitted name: GabA aminotransferase, PLP-dependent [OS=Escherichia coli W]	0.884956		other metabolic processes;other biological processes
A0A0H3EVV6	PhoH-like protein [OS=Escherichia coli W]	0.884956	cytosol	other biological processes
E0IVH8	N-methyl-L-tryptophan oxidase [OS=Escherichia coli W]	0.884956		other metabolic processes
E0J6N7	submitted name: Predicted hydrolase [OS=Escherichia coli W]	0.884173		other biological processes
E0J5V5	Ribosomal protein uS12 methylthiotransferase RimO [OS=Escherichia coli W]	0.884173	other cell component	DNA metabolism;other metabolic processes
E0J3L1	Glutamate 5-kinase [OS=Escherichia coli W]	0.884173	cytosol	transport
E0J1W6	submitted name: Universal stress protein UP12 [OS=Escherichia coli W]	0.883392		cell organization and biogenesis;other metabolic processes;other biological processes
E0IV17	submitted name: Oligopeptide transporter subunit [OS=Escherichia coli W]	0.882613	plasma membrane;other membranes;other cell component	protein metabolism;other metabolic processes
E0IZ29	Bifunctional protein PutA [OS=Escherichia coli W]	0.882613		protein metabolism
E0J2Z0	ATP synthase subunit b [OS=Escherichia coli W]	0.882613	plasma membrane;other membranes	other metabolic processes
E0IWS0	Tyrosine--tRNA ligase [OS=Escherichia coli W]	0.882613	other cell component	cell organization and biogenesis
E0J4E4	ATP-dependent dethiobiotin synthetase BioD [OS=Escherichia coli W]	0.882613	other cell component	signal transduction;other biological processes
E0J742	Small ribosomal subunit protein uS5 [OS=Escherichia coli W]	0.881834	translational apparatus;other cell component	other metabolic processes
E0J495	submitted name: DNA-binding response regulator in two-component regulatory system with ArcB or CpxA [OS=Escherichia coli W]	0.881834	cytosol;other cell component	cell organization and biogenesis;transport
E0IZY8	Site-specific DNA-methyltransferase (adenine-specific) [OS=Escherichia coli W]	0.881834		transport;other biological processes
E0IZF3	Leucine-responsive regulatory protein [OS=Escherichia coli W]	0.881057	cytosol	cell organization and biogenesis;protein metabolism;other metabolic processes
E0J4A3	submitted name: L,D-transpeptidase linking LPP to murein [OS=Escherichia coli W]	0.881057	other cell component
E0J555	Ferritin [OS=Escherichia coli W]	0.880282	other cell component	other biological processes
E0J2W3	submitted name: DNA-binding transcriptional dual regulator [OS=Escherichia coli W]	0.880282		other metabolic processes
E0IWI7	submitted name: Predicted oxidoreductase, NADP(H)-dependent aldo-keto reductase [OS=Escherichia coli W]	0.880282		other metabolic processes
E0J2F9	submitted name: Predicted acetyltransferase [OS=Escherichia coli W]	0.880282		RNA metabolism OR transcription;other metabolic processes
E0J4M8	tRNA (cytidine/uridine-2'-O-)-methyltransferase TrmJ [OS=Escherichia coli W]	0.880282	cytosol	other metabolic processes
E0J597	Holliday junction branch migration complex subunit RuvB [OS=Escherichia coli W]	0.879507	other cell component	other metabolic processes
E0IYM2	5'-methylthioadenosine/S-adenosylhomocysteine nucleosidase [OS=Escherichia coli W]	0.879507	cytosol
E0IWA8	Aminomethyltransferase [OS=Escherichia coli W]	0.879507	cytosol;other cell component	other metabolic processes;other biological processes
E0IXZ6	submitted name: Predicted semialdehyde dehydrogenase [OS=Escherichia coli W]	0.878735		cell organization and biogenesis;DNA metabolism;other metabolic processes;stress response
E0J2P0	submitted name: Sugar-specific enzyme IIA component of PTS [OS=Escherichia coli W]	0.878735		other metabolic processes;other biological processes
E0IZC4	3-deoxy-manno-octulosonate cytidylyltransferase [OS=Escherichia coli W]	0.877193	cytosol
E0IUZ4	YrdC-like domain-containing protein [OS=Escherichia coli W]	0.877193		other metabolic processes
E0IZQ7	Cell division ATP-binding protein FtsE [OS=Escherichia coli W]	0.877193	plasma membrane;other membranes	DNA metabolism;other metabolic processes
E0J5J4	2-dehydro-3-deoxygluconokinase [OS=Escherichia coli W]	0.876424		other biological processes
E0IV00	Tryptophan synthase alpha chain [OS=Escherichia coli W]	0.875657		other metabolic processes
E0J6E4	submitted name: Predicted DNA-binding transcriptional regulator [OS=Escherichia coli W]	0.874891
E0IWB9	Tyrosine recombinase XerD [OS=Escherichia coli W]	0.874891	other cell component	other biological processes
E0J6Y2	Large ribosomal subunit protein bL12 [OS=Escherichia coli W]	0.874891	cytosol;translational apparatus	other metabolic processes
E0J1P9	Lipoyl synthase [OS=Escherichia coli W]	0.874126	other cell component	protein metabolism;other metabolic processes
E0IYR3	Aconitate hydratase B [OS=Escherichia coli W]	0.874126	cytosol	transport
E0IWV1	histidine kinase [OS=Escherichia coli W]	0.874126	plasma membrane;other membranes	other biological processes
E0J558	submitted name: Predicted ferritin-like protein [OS=Escherichia coli W]	0.873362		protein metabolism;other metabolic processes
A0A0H3F1X5	submitted name: Formate dehydrogenase-O, large subunit [OS=Escherichia coli W]	0.873362	other cell component
E0IV62	phosphoenolpyruvate--glycerone phosphotransferase [OS=Escherichia coli W]	0.873362	other membranes	other metabolic processes
E0J5Y7	N5-carboxyaminoimidazole ribonucleotide mutase [OS=Escherichia coli W]	0.873362		DNA metabolism;RNA metabolism OR transcription;other metabolic processes
E0J1Z1	submitted name: Iron-enterobactin outer membrane transporter [OS=Escherichia coli W]	0.8726	other membranes
E0IV49	Peptide chain release factor 1 [OS=Escherichia coli W]	0.8726	other cell component
E0IVJ1	O-acetyl-ADP-ribose deacetylase [OS=Escherichia coli W]	0.8726		DNA metabolism;other metabolic processes
E0IWS7	Ion-translocating oxidoreductase complex subunit G [OS=Escherichia coli W]	0.8726	plasma membrane;other membranes	RNA metabolism OR transcription;other metabolic processes;other biological processes
E0J589	submitted name: Conserved protein [OS=Escherichia coli W]	0.87184
E0J1K8	DUF3820 family protein [OS=Escherichia coli W]	0.87108
E0IWR5	Transcriptional regulator SlyA [OS=Escherichia coli W]	0.870322		DNA metabolism;other metabolic processes;stress response
E0J0J9	ATP-dependent Clp protease proteolytic subunit [OS=Escherichia coli W]	0.869565	other cell component
E0J2J7	3'(2'),5'-bisphosphate nucleotidase CysQ [OS=Escherichia coli W]	0.86881	plasma membrane;other membranes	other metabolic processes
E0IXZ9	Acetyl-coenzyme A carboxylase carboxyl transferase subunit beta [OS=Escherichia coli W]	0.868056	other cell component	protein metabolism
E0J6E9	Tol-Pal system protein TolR [OS=Escherichia coli W]	0.868056	plasma membrane;other membranes	other metabolic processes
E0IXQ3	submitted name: DNA-binding response regulator in two-component regulatory system with EvgS [OS=Escherichia coli W]	0.867303		cell organization and biogenesis;other metabolic processes
A0A0H3EV69	Toxin-antitoxin system, antitoxin component, ribbon-helix-helix domain protein [OS=Escherichia coli W]	0.866551		other metabolic processes
E0J6L0	Modulator of FtsH protease HflC [OS=Escherichia coli W]	0.866551	other membranes	cell organization and biogenesis
E0J6K5	23S rRNA (guanosine-2'-O-)-methyltransferase RlmB [OS=Escherichia coli W]	0.866551	cytosol	RNA metabolism OR transcription;other metabolic processes
E0J240	7-carboxy-7-deazaguanine synthase [OS=Escherichia coli W]	0.865052		cell organization and biogenesis;DNA metabolism;other metabolic processes;stress response
E0IWQ8	submitted name: Predicted DNA-binding transcriptional regulator [OS=Escherichia coli W]	0.864304
E0J0F0	LexA repressor [OS=Escherichia coli W]	0.864304		other metabolic processes
E0IVU1	DNA primase [OS=Escherichia coli W]	0.864304	other cell component
E0J266	Sulfate adenylyltransferase subunit 1 [OS=Escherichia coli W]	0.862813
E0J2S5	Ribosome-binding factor A [OS=Escherichia coli W]	0.862813	cytosol
E0J5N8	submitted name: Succinate-semialdehyde dehydrogenase I, NADP-dependent [OS=Escherichia coli W]	0.862813		protein metabolism;DNA metabolism;other metabolic processes;stress response;other biological processes
A0A0H3F3W4	Inosine/xanthosine triphosphatase [OS=Escherichia coli W]	0.862069
A0A0H3EQT7	YacC family pilotin-like protein [OS=Escherichia coli W]	0.862069
E8Q2Q0	submitted name: Predicted DNA-binding transcriptional regulator [OS=Escherichia coli W]	0.862069		cell organization and biogenesis;other metabolic processes
E0J780	Flavodoxin/ferredoxin--NADP reductase [OS=Escherichia coli W]	0.862069	other cell component	other biological processes
A0A0H3EWC2	submitted name: Undecaprenyl pyrophosphate phosphatase [OS=Escherichia coli W]	0.861326	other membranes	other metabolic processes
E0J2U5	Penicillin-binding protein activator LpoA [OS=Escherichia coli W]	0.861326	other membranes;other cell component	other metabolic processes;other biological processes
E0IUV9	submitted name: DNA-binding transcriptional repressor [OS=Escherichia coli W]	0.861326		protein metabolism;RNA metabolism OR transcription;other metabolic processes;other biological processes
E0J4J4	GTPase Era [OS=Escherichia coli W]	0.860585	plasma membrane;other membranes;cytosol	RNA metabolism OR transcription;other metabolic processes
E0IWB0	Glycine dehydrogenase (decarboxylating) [OS=Escherichia coli W]	0.859845		other metabolic processes
E0J029	submitted name: Predicted DNA-binding transcriptional regulator [OS=Escherichia coli W]	0.859845		protein metabolism;other metabolic processes
E0IYX3	Chaperone SurA [OS=Escherichia coli W]	0.859845	other cell component	RNA metabolism OR transcription;other metabolic processes
E0IYC3	submitted name: Predicted enzyme [OS=Escherichia coli W]	0.859845		other biological processes
E8Q2I9	Dihydrofolate reductase [OS=Escherichia coli W]	0.859845	cytosol	other metabolic processes
E0IY22	submitted name: Predicted hydrolase or phosphatase [OS=Escherichia coli W]	0.859845		RNA metabolism OR transcription;other metabolic processes
E0J4R1	Protein FdhE [OS=Escherichia coli W]	0.859107	other cell component	transport
E0J6N5	submitted name: Predicted DNA-binding transcriptional regulator [OS=Escherichia coli W]	0.858369		protein metabolism;RNA metabolism OR transcription;other metabolic processes
E0J506	PTS system mannose-specific EIIAB component [OS=Escherichia coli W]	0.858369	plasma membrane;other membranes;other cell component	other metabolic processes
E0J2R9	Protein-export membrane protein SecG [OS=Escherichia coli W]	0.858369	plasma membrane;other membranes	other metabolic processes
E0IV53	Ribose-phosphate pyrophosphokinase [OS=Escherichia coli W]	0.857633	other cell component	DNA metabolism;other metabolic processes;stress response
E0IYW4	Arabinose operon regulatory protein [OS=Escherichia coli W]	0.856898		protein metabolism;other metabolic processes
E0J614	L-seryl-tRNA(Sec) selenium transferase [OS=Escherichia coli W]	0.856164	other cell component	protein metabolism
E0J0J2	7-cyano-7-deazaguanine synthase [OS=Escherichia coli W]	0.856164		other metabolic processes
E0J5L1	S-ribosylhomocysteine lyase [OS=Escherichia coli W]	0.855432		cell organization and biogenesis
E0IV50	Glutamyl-tRNA reductase [OS=Escherichia coli W]	0.855432
E8Q3H2	submitted name: DNA-binding transcriptional repressor [OS=Escherichia coli W]	0.855432		other metabolic processes
E0IYT0	8-oxo-dGTP diphosphatase [OS=Escherichia coli W]	0.855432		protein metabolism;other metabolic processes;other biological processes
E0IUV4	submitted name: Regulatory protein for phage-shock-protein operon [OS=Escherichia coli W]	0.855432
E0IWA3	Cell division protein ZapA [OS=Escherichia coli W]	0.854701	plasma membrane;other membranes;cytosol;other cell component	protein metabolism;other metabolic processes
E0IYD8	Probable endonuclease 4 [OS=Escherichia coli W]	0.854701		cell organization and biogenesis;DNA metabolism;RNA metabolism OR transcription;other metabolic processes
E0IY26	submitted name: DNA-binding transcriptional repressor of flagellar, motility and chemotaxis genes [OS=Escherichia coli W]	0.853971		other biological processes
E0J479	submitted name: Predicted GTPase [OS=Escherichia coli W]	0.853242
E0IXH4	submitted name: Conserved protein [OS=Escherichia coli W]	0.853242
E0IV45	2-dehydro-3-deoxyphosphooctonate aldolase [OS=Escherichia coli W]	0.852515	other cell component
A0A0H3F0B8	High-affinity zinc uptake system protein ZnuA [OS=Escherichia coli W]	0.851064	other cell component
E0IYV4	3-isopropylmalate dehydrogenase [OS=Escherichia coli W]	0.851064	other cell component	transport
E0J7G3	Isoaspartyl dipeptidase [OS=Escherichia coli W]	0.851064	other cell component	other biological processes
A0A0H3ERF2	submitted name: DNA-binding protein transcriptional activator, 3HPP-binding protein [OS=Escherichia coli W]	0.85034
E0IVI2	tRNA uridine(34) hydroxylase [OS=Escherichia coli W]	0.849618		protein metabolism;other metabolic processes
E0J4J0	submitted name: RseC protein involved in reduction of the SoxR iron-sulfur cluster [OS=Escherichia coli W]	0.849618	other membranes	other metabolic processes;transport
E0IWU8	Fumarate hydratase class I [OS=Escherichia coli W]	0.849618		signal transduction;other biological processes
E0IZB4	Aminotransferase [OS=Escherichia coli W]	0.849618	cytosol	other metabolic processes
E0J421	Branched-chain-amino-acid aminotransferase [OS=Escherichia coli W]	0.849618	cytosol	protein metabolism;signal transduction
E0J305	submitted name: Phosphate transporter subunit [OS=Escherichia coli W]	0.848896	other membranes	protein metabolism;other metabolic processes
E0J1W8	Alkyl hydroperoxide reductase C [OS=Escherichia coli W]	0.848176	other cell component	other metabolic processes
E0J1D3	Histidine--tRNA ligase [OS=Escherichia coli W]	0.848176	other cell component
E0J594	Crossover junction endodeoxyribonuclease RuvC [OS=Escherichia coli W]	0.848176	other cell component	other metabolic processes
E0IW49	Probable Fe(2+)-trafficking protein [OS=Escherichia coli W]	0.84674
E0IVX9	submitted name: DNA-binding response regulator in two-component regulatory system with QseC [OS=Escherichia coli W]	0.84674		signal transduction
E0J6S3	Cys-tRNA(Pro)/Cys-tRNA(Cys) deacylase [OS=Escherichia coli W]	0.846024
E0J1D5	Outer membrane protein assembly factor BamB [OS=Escherichia coli W]	0.846024	other membranes	other metabolic processes
E0IZD2	Cytidylate kinase [OS=Escherichia coli W]	0.845309	cytosol	other metabolic processes
E0J7C1	Phosphoheptose isomerase [OS=Escherichia coli W]	0.844595	other cell component	other metabolic processes
E0IZS3	submitted name: Glycerophosphodiester phosphodiesterase, cytosolic [OS=Escherichia coli W]	0.844595		protein metabolism;other metabolic processes;signal transduction
E0J6X2	NAD-capped RNA hydrolase NudC [OS=Escherichia coli W]	0.843882		other metabolic processes;other biological processes
A0A0H3F4V5	submitted name: Conserved protein [OS=Escherichia coli W]	0.843882
E0IYU3	UDP-N-acetylmuramoyl-tripeptide--D-alanyl-D-alanine ligase [OS=Escherichia coli W]	0.843882	other cell component	other metabolic processes
E0IXN2	Riboflavin synthase [OS=Escherichia coli W]	0.843882
E0IYL4	Small ribosomal subunit protein uS2 [OS=Escherichia coli W]	0.843882	cytosol;translational apparatus	signal transduction;other biological processes
E0J1P5	serine-type D-Ala-D-Ala carboxypeptidase [OS=Escherichia coli W]	0.843882		other biological processes
E0J4P1	submitted name: Conserved protein [OS=Escherichia coli W]	0.84317		protein metabolism;other metabolic processes
E0J6E2	NAD-dependent malic enzyme [OS=Escherichia coli W]	0.84317		other metabolic processes
E0J6W9	submitted name: Conserved protein [OS=Escherichia coli W]	0.84317		other biological processes
E0IY24	5'-deoxynucleotidase YfbR [OS=Escherichia coli W]	0.84317	other cell component	RNA metabolism OR transcription;other metabolic processes
E0IX67	submitted name: Predicted aldehyde dehydrogenase [OS=Escherichia coli W]	0.841751		other biological processes
E0J779	Fructose-1,6-bisphosphatase [OS=Escherichia coli W]	0.841043		other metabolic processes
E0IYZ6	4-hydroxy-tetrahydrodipicolinate reductase [OS=Escherichia coli W]	0.840336	other cell component	cell organization and biogenesis;protein metabolism;other metabolic processes;other biological processes
E0J252	Sulfite reductase [NADPH] flavoprotein alpha-component [OS=Escherichia coli W]	0.840336		other biological processes
E0IUZ9	Tryptophan synthase beta chain [OS=Escherichia coli W]	0.839631	other cell component	other metabolic processes
E0J0J5	Periplasmic chaperone PpiD [OS=Escherichia coli W]	0.838926	plasma membrane;other membranes	protein metabolism;other metabolic processes
E0IYM0	peptidase Do [OS=Escherichia coli W]	0.83682		stress response;other biological processes
E0J7C6	L-lactate dehydrogenase [OS=Escherichia coli W]	0.83682	plasma membrane;other membranes	other metabolic processes
E0J504	submitted name: Mannose-specific enzyme IID component of PTS [OS=Escherichia coli W]	0.83682	plasma membrane;other membranes
E0IY29	NADH-quinone oxidoreductase subunit B [OS=Escherichia coli W]	0.83612		other metabolic processes
E0J4C5	ATP-dependent RNA helicase RhlE [OS=Escherichia coli W]	0.835422	other cell component
E0J2Y6	Ribosomal RNA small subunit methyltransferase G [OS=Escherichia coli W]	0.835422	other cell component
E0IY77	Ubiquinone biosynthesis O-methyltransferase [OS=Escherichia coli W]	0.835422		RNA metabolism OR transcription;other metabolic processes
E0IZ25	Deferrochelatase [OS=Escherichia coli W]	0.834725	other cell component
E0J676	Hydroxyacylglutathione hydrolase [OS=Escherichia coli W]	0.834725		cell organization and biogenesis;protein metabolism;other metabolic processes;other biological processes
E0IZY5	Shikimate kinase 1 [OS=Escherichia coli W]	0.834028	cytosol	other metabolic processes
E0IUT4	Thiol peroxidase [OS=Escherichia coli W]	0.834028		other metabolic processes
E0IUT2	Murein peptide amidase A [OS=Escherichia coli W]	0.833333	other cell component	stress response;other biological processes
E0J757	Ribosomal RNA small subunit methyltransferase B [OS=Escherichia coli W]	0.832639	other cell component
E0J4N7	Peptidase B [OS=Escherichia coli W]	0.832639	other cell component
E0J4K9	Serine hydroxymethyltransferase [OS=Escherichia coli W]	0.832639	other cell component	other biological processes
E0J6N3	hydroxymethylpyrimidine kinase [OS=Escherichia coli W]	0.832639		RNA metabolism OR transcription;other metabolic processes
E0J0X0	Adenine phosphoribosyltransferase [OS=Escherichia coli W]	0.831947	other cell component	RNA metabolism OR transcription;other metabolic processes
E0IVF2	Pseudouridine synthase [OS=Escherichia coli W]	0.831255
E0IWW9	Tat proofreading chaperone DmsD [OS=Escherichia coli W]	0.831255		protein metabolism;other metabolic processes
E0IV14	submitted name: Oligopeptide transporter subunit [OS=Escherichia coli W]	0.831255		other metabolic processes
E0IUR6	diguanylate cyclase [OS=Escherichia coli W]	0.831255		other biological processes
E0IZZ0	Phosphoglycolate phosphatase [OS=Escherichia coli W]	0.830565		transport
E0IZI8	submitted name: Predicted oxidoreductase [OS=Escherichia coli W]	0.830565
E0IVW8	submitted name: Glutathionylspermidine synthase [OS=Escherichia coli W]	0.830565		RNA metabolism OR transcription;other metabolic processes
E0J6Y6	Transcription termination/antitermination protein NusG [OS=Escherichia coli W]	0.830565	cytosol	protein metabolism
E0J5F9	DUF3053 domain-containing protein [OS=Escherichia coli W]	0.830565		transport
E0IY61	Lipopolysaccharide core heptose(II)-phosphate phosphatase [OS=Escherichia coli W]	0.830565	other cell component	RNA metabolism OR transcription;other metabolic processes;other biological processes
E0J491	Threonine synthase [OS=Escherichia coli W]	0.829876
E0IVC1	Lipoprotein-releasing system ATP-binding protein LolD [OS=Escherichia coli W]	0.829876	plasma membrane;other membranes
E0J2Q1	submitted name: Predicted ABC-type organic solvent transporter [OS=Escherichia coli W]	0.829876		cell organization and biogenesis;other metabolic processes
E0J2Z3	ATP synthase gamma chain [OS=Escherichia coli W]	0.8285	plasma membrane;other membranes	other metabolic processes
E0J1H1	Outer membrane protein assembly factor BamC [OS=Escherichia coli W]	0.8285	other membranes
E0IVS6	submitted name: Predicted DNA-binding transcriptional regulator [OS=Escherichia coli W]	0.8285		cell organization and biogenesis;RNA metabolism OR transcription;other metabolic processes;other biological processes
E0J4G7	2,3-bisphosphoglycerate-dependent phosphoglycerate mutase [OS=Escherichia coli W]	0.8285		other metabolic processes
E0IUY3	GTP cyclohydrolase-2 [OS=Escherichia coli W]	0.8285	cytosol	protein metabolism;other metabolic processes
E0J7M5	submitted name: Conserved metal-binding protein [OS=Escherichia coli W]	0.827815	other cell component	other biological processes
E0J637	submitted name: DNA-binding protein transcriptional activator, xylose-binding protein [OS=Escherichia coli W]	0.827815		cell organization and biogenesis;other metabolic processes
E0J3L5	Xanthine-guanine phosphoribosyltransferase [OS=Escherichia coli W]	0.82713	plasma membrane;other membranes	other metabolic processes
E0IZ18	UPF0246 protein YaaA [OS=Escherichia coli W]	0.82713
E0J0I6	Homoserine O-succinyltransferase [OS=Escherichia coli W]	0.826446	other cell component	RNA metabolism OR transcription;other metabolic processes
E0J4I9	submitted name: Anti-sigma factor [OS=Escherichia coli W]	0.825764	other cell component	protein metabolism;other metabolic processes;signal transduction
E0J6G1	Dihydrolipoyllysine-residue succinyltransferase component of 2-oxoglutarate dehydrogenase complex [OS=Escherichia coli W]	0.825764	cytosol;other cell component	cell organization and biogenesis;transport
E0IZ77	submitted name: Predicted CoA-binding protein with NAD(P)-binding Rossmann-fold domain [OS=Escherichia coli W]	0.825083
E0J4Q9	Formate dehydrogenase iron-sulfur subunit [OS=Escherichia coli W]	0.825083	plasma membrane;other membranes	other metabolic processes
E0J6G8	Citrate synthase [OS=Escherichia coli W]	0.825083	other cell component
E0J4I8	Anti-sigma-E factor RseA [OS=Escherichia coli W]	0.824402	plasma membrane;other membranes	other metabolic processes
E0IV99	submitted name: Predicted FAD-binding phosphodiesterase [OS=Escherichia coli W]	0.824402		other biological processes
E0IZY6	3-dehydroquinate synthase [OS=Escherichia coli W]	0.823723	other cell component	cell organization and biogenesis;other biological processes
E0J3Z3	submitted name: Predicted protoheme IX synthesis protein [OS=Escherichia coli W]	0.823723	plasma membrane;other membranes	protein metabolism;other metabolic processes
E0J270	2-C-methyl-D-erythritol 4-phosphate cytidylyltransferase [OS=Escherichia coli W]	0.823723		other metabolic processes
E0IZQ5	Ribosomal RNA small subunit methyltransferase D [OS=Escherichia coli W]	0.823723
E0IVD9	DNA polymerase III subunit delta' [OS=Escherichia coli W]	0.823045	other cell component	other metabolic processes
E0J689	Argininosuccinate lyase [OS=Escherichia coli W]	0.823045	cytosol	other metabolic processes
E0J788	ATP-dependent 6-phosphofructokinase [OS=Escherichia coli W]	0.822368	other cell component	RNA metabolism OR transcription;other metabolic processes
E0J018	submitted name: Conserved protein [OS=Escherichia coli W]	0.822368		other metabolic processes
E0IVX1	ADP-ribose pyrophosphatase [OS=Escherichia coli W]	0.822368		other biological processes
E0J6S4	submitted name: Bifunctional UDP-sugar hydrolase/5'-nucleotidase [OS=Escherichia coli W]	0.821693
E0J2L5	peptidase Do [OS=Escherichia coli W]	0.820345
E0J4W4	submitted name: Zinc transporter subunit: ATP-binding component of ABC superfamily [OS=Escherichia coli W]	0.820345	plasma membrane;other membranes	transport;other biological processes
E0J0M2	Thiamine-monophosphate kinase [OS=Escherichia coli W]	0.819672		transport;other biological processes
E0J784	submitted name: Conserved protein [OS=Escherichia coli W]	0.819672		transport
E0IYS2	nicotinate-nucleotide diphosphorylase (carboxylating) [OS=Escherichia coli W]	0.819672
E0J1W9	Thiol:disulfide interchange protein [OS=Escherichia coli W]	0.819001	other cell component	protein metabolism
E0J5L6	submitted name: DNA-binding transcriptional repressor of microcin B17 synthesis and multidrug efflux [OS=Escherichia coli W]	0.819001		signal transduction
A0A0H3F275	Aspartate carbamoyltransferase regulatory chain [OS=Escherichia coli W]	0.819001	other cell component	other biological processes
E0IYE2	submitted name: Ferric iron-catecholate outer membrane transporter [OS=Escherichia coli W]	0.819001	other membranes	stress response;other biological processes
E0J055	DUF4156 domain-containing protein [OS=Escherichia coli W]	0.817661		protein metabolism
E0J5N2	submitted name: Predicted DNA-binding transcriptional regulator [OS=Escherichia coli W]	0.817661		other metabolic processes
E0IUS0	submitted name: Predicted peptidase, aminobenzoyl-glutamate utilization protein [OS=Escherichia coli W]	0.817661		DNA metabolism;other metabolic processes;stress response
E0IVT3	submitted name: DNA-binding transcriptional repressor [OS=Escherichia coli W]	0.817661		other metabolic processes;transport
E0J520	Ribonuclease D [OS=Escherichia coli W]	0.816993	other cell component	other metabolic processes
E0IXA8	submitted name: Conserved protein [OS=Escherichia coli W]	0.816327		other metabolic processes
A0A0H3F011	UPF0301 protein YqgE [OS=Escherichia coli W]	0.815661		other metabolic processes
E0IZ86	Macrodomain Ter protein [OS=Escherichia coli W]	0.815661	other cell component	protein metabolism;RNA metabolism OR transcription;other metabolic processes
E0IY15	Phosphoesterase [OS=Escherichia coli W]	0.814996		other metabolic processes
E0IWV6	YdgH/BhsA/McbA-like domain-containing protein [OS=Escherichia coli W]	0.814996		RNA metabolism OR transcription;other metabolic processes
E0J2R5	Ribosomal RNA large subunit methyltransferase E [OS=Escherichia coli W]	0.814332	other cell component
E0IVU9	7,8-dihydroneopterin aldolase [OS=Escherichia coli W]	0.814332	other cell component	protein metabolism;other metabolic processes
E0J5Q8	Nicotinamide-nucleotide amidohydrolase PncC [OS=Escherichia coli W]	0.813008		protein metabolism;other metabolic processes
A0A0H3F1L1	ATP synthase epsilon chain [OS=Escherichia coli W]	0.811688	plasma membrane;other membranes
E0J317	submitted name: Chromate reductase, class I, flavoprotein [OS=Escherichia coli W]	0.811688
E0J1V9	Ribosomal silencing factor RsfS [OS=Escherichia coli W]	0.81103	other cell component	protein metabolism;other metabolic processes
E0J1S2	Ferric uptake regulation protein [OS=Escherichia coli W]	0.809717	cytosol
E0IWU9	Fumarate hydratase class II [OS=Escherichia coli W]	0.808407	other cell component	other metabolic processes
E0J5C2	Orotate phosphoribosyltransferase [OS=Escherichia coli W]	0.808407		transport
E0J2S6	tRNA pseudouridine synthase B [OS=Escherichia coli W]	0.808407		other metabolic processes
E0J0K2	submitted name: Predicted lipoprotein [OS=Escherichia coli W]	0.808407
A0A0H3F017	DUF2884 domain-containing protein [OS=Escherichia coli W]	0.807754		other metabolic processes
E0J2U6	Ribosomal RNA small subunit methyltransferase I [OS=Escherichia coli W]	0.807754	other cell component	cell organization and biogenesis;protein metabolism;other metabolic processes
E0IWQ5	Ribonuclease T [OS=Escherichia coli W]	0.807103
E0J0I4	Isocitrate lyase [OS=Escherichia coli W]	0.806452		cell organization and biogenesis;other metabolic processes;other biological processes
A0A0H3F2T7	Pantothenate kinase [OS=Escherichia coli W]	0.805802	other cell component	other metabolic processes
E0J2Z1	ATP synthase subunit delta [OS=Escherichia coli W]	0.805802	plasma membrane;other membranes	other metabolic processes
E0IXF7	submitted name: N,N'-diacetylchitobiose-specific enzyme IIB component of PTS [OS=Escherichia coli W]	0.805153		other metabolic processes
E0J5E2	lipopolysaccharide heptosyltransferase II [OS=Escherichia coli W]	0.804505
E0J5Y8	N5-carboxyaminoimidazole ribonucleotide synthase [OS=Escherichia coli W]	0.803859		transport;other biological processes
E0J4H7	tRNA-uridine aminocarboxypropyltransferase [OS=Escherichia coli W]	0.803859		other metabolic processes
E0J2L4	Malate dehydrogenase [OS=Escherichia coli W]	0.803859	other cell component
E0J0H8	Peptidase E [OS=Escherichia coli W]	0.803859	other cell component	DNA metabolism;other metabolic processes
E0IZ93	ATP-binding protein Uup [OS=Escherichia coli W]	0.802568	other cell component	other metabolic processes
E0IVV2	submitted name: Predicted signal transduction protein (SH3 domain) [OS=Escherichia coli W]	0.802568	other membranes	other metabolic processes
E0IYU7	Ribosomal RNA small subunit methyltransferase H [OS=Escherichia coli W]	0.802568	other cell component	protein metabolism;other metabolic processes
E0J1E9	Phosphoribosylformylglycinamidine cyclo-ligase [OS=Escherichia coli W]	0.801925	other cell component
E0J0E1	Alanine racemase [OS=Escherichia coli W]	0.8		cell organization and biogenesis;protein metabolism;other metabolic processes
E0J0J0	HMP-PP phosphatase [OS=Escherichia coli W]	0.799361		transport
E0J5B3	tRNA (guanosine(18)-2'-O)-methyltransferase [OS=Escherichia coli W]	0.798085		RNA metabolism OR transcription;other metabolic processes
E0J6M3	Iron-sulfur cluster carrier protein [OS=Escherichia coli W]	0.797448	cytosol	protein metabolism;other metabolic processes;other biological processes
E0J4J3	Ribonuclease 3 [OS=Escherichia coli W]	0.797448	other cell component
E0J0J8	ATP-dependent Clp protease ATP-binding subunit ClpX [OS=Escherichia coli W]	0.797448	cytosol	protein metabolism;other metabolic processes
E0IZX8	submitted name: ADP-ribose diphosphatase [OS=Escherichia coli W]	0.796813	cytosol	other biological processes
E0IYT4	Cell division protein FtsZ [OS=Escherichia coli W]	0.796178	other cell component
E0IYZ5	Carbamoyl phosphate synthase small chain [OS=Escherichia coli W]	0.795545		other biological processes
E0J038	Small ribosomal subunit biogenesis GTPase RsgA [OS=Escherichia coli W]	0.795545	other cell component	other biological processes
E0IZ41	submitted name: Glucose-1-phosphatase/inositol phosphatase [OS=Escherichia coli W]	0.795545		other metabolic processes
E0J2Y3	Regulatory protein AsnC [OS=Escherichia coli W]	0.794281		other biological processes
E0J682	Glutamate racemase [OS=Escherichia coli W]	0.794281		other metabolic processes
E0J037	Oligoribonuclease [OS=Escherichia coli W]	0.793651	other cell component	other metabolic processes;stress response
E0J1I0	Succinyl-diaminopimelate desuccinylase [OS=Escherichia coli W]	0.792393		other biological processes
E0IZB7	submitted name: Murein L,D-transpeptidase [OS=Escherichia coli W]	0.791766		transport
E0IW00	hydrogenase (acceptor) [OS=Escherichia coli W]	0.791766	other membranes;other cell component
E0J2L6	peptidase Do [OS=Escherichia coli W]	0.789266		protein metabolism;other metabolic processes
E0J7S8	UDP-N-acetylenolpyruvoylglucosamine reductase [OS=Escherichia coli W]	0.788644	other cell component	RNA metabolism OR transcription;other metabolic processes
E0IYQ8	Multicopper oxidase CueO [OS=Escherichia coli W]	0.788644		cell organization and biogenesis;protein metabolism;other metabolic processes
E0IW62	Putative pre-16S rRNA nuclease [OS=Escherichia coli W]	0.788022	cytosol	RNA metabolism OR transcription;other metabolic processes;other biological processes
E0J0N5	Acyl carrier protein phosphodiesterase [OS=Escherichia coli W]	0.788022		DNA metabolism;other metabolic processes;stress response
E0J5W4	submitted name: Molybdopterin synthase sulfurylase [OS=Escherichia coli W]	0.787402		other biological processes
E0IZH6	submitted name: Predicted lipoprotein [OS=Escherichia coli W]	0.787402		RNA metabolism OR transcription;other metabolic processes
E0IVE5	3-oxoacyl-[acyl-carrier-protein] reductase [OS=Escherichia coli W]	0.786782
E0IWC1	Single-stranded-DNA-specific exonuclease RecJ [OS=Escherichia coli W]	0.786164		other metabolic processes
E0J4J6	Pyridoxine 5'-phosphate synthase [OS=Escherichia coli W]	0.786164	other cell component	transport;other biological processes
E0IY06	submitted name: Histidine/lysine/arginine/ornithine transporter subunit [OS=Escherichia coli W]	0.785546	other cell component	transport;other biological processes
E0J2P3	Lipopolysaccharide export system ATP-binding protein LptB [OS=Escherichia coli W]	0.784929	plasma membrane;other membranes;other cell component	other metabolic processes
E0IWT1	Ion-translocating oxidoreductase complex subunit B [OS=Escherichia coli W]	0.784314	plasma membrane;other membranes	RNA metabolism OR transcription;other metabolic processes
E0J6K7	HTH-type transcriptional repressor NsrR [OS=Escherichia coli W]	0.784314	cytosol	other metabolic processes
E0J2Y2	Aspartate--ammonia ligase [OS=Escherichia coli W]	0.783699	other cell component	RNA metabolism OR transcription;other metabolic processes;other biological processes
E0IYN7	Glutamyl-Q tRNA(Asp) synthetase [OS=Escherichia coli W]	0.783085		other metabolic processes
E0J1F0	Uracil phosphoribosyltransferase [OS=Escherichia coli W]	0.782473
E0IYV5	3-isopropylmalate dehydratase large subunit [OS=Escherichia coli W]	0.782473		protein metabolism
E0J5W8	submitted name: Predicted hydrolase [OS=Escherichia coli W]	0.781861	cytosol
E0J2P2	RNA polymerase sigma-54 factor [OS=Escherichia coli W]	0.781861	other cell component	protein metabolism;other metabolic processes
E0J028	Peptidyl-prolyl cis-trans isomerase [OS=Escherichia coli W]	0.781861		other metabolic processes
E0IV74	Fatty acid metabolism regulator protein [OS=Escherichia coli W]	0.781861	other cell component	cell organization and biogenesis;other metabolic processes;other biological processes
E0IY09	submitted name: Histidine/lysine/arginine/ornithine transporter subunit [OS=Escherichia coli W]	0.78125	plasma membrane;other membranes
E0J152	Imidazole glycerol phosphate synthase subunit HisH [OS=Escherichia coli W]	0.780031	other cell component	other metabolic processes
E0J692	Acetylornithine deacetylase [OS=Escherichia coli W]	0.780031	other cell component	other metabolic processes
E0J3X3	DNA helicase RecQ [OS=Escherichia coli W]	0.779423	other cell component	transport
E0J306	Phosphate-specific transport system accessory protein PhoU [OS=Escherichia coli W]	0.779423	other cell component	transport
E0IXA2	diguanylate cyclase [OS=Escherichia coli W]	0.778816		other metabolic processes
E0IZ87	endopeptidase La [OS=Escherichia coli W]	0.778816		cell cycle OR cell proliferation;DNA metabolism;other metabolic processes;other biological processes
E0J5J3	submitted name: Peptidase M16 domain-containing protein [OS=Escherichia coli W]	0.77821		RNA metabolism OR transcription;other metabolic processes
E0IW01	submitted name: Hydrogenase 2 4Fe-4S ferredoxin-type component [OS=Escherichia coli W]	0.777605		transport
E0IV46	submitted name: Predicted transcriptional regulator [OS=Escherichia coli W]	0.776398		RNA metabolism OR transcription;other metabolic processes;other biological processes
E0J1I8	Porphyrinogen peroxidase [OS=Escherichia coli W]	0.775194	cytosol	other biological processes
E0J6Y4	Large ribosomal subunit protein uL1 [OS=Escherichia coli W]	0.774593	cytosol;translational apparatus	cell organization and biogenesis
E0IZ15	submitted name: Molybdopterin biosynthesis protein [OS=Escherichia coli W]	0.773395		other metabolic processes
E0J466	submitted name: MarR family transcriptional regulator [OS=Escherichia coli W]	0.773395		other metabolic processes
E0J4P3	Superoxide dismutase [OS=Escherichia coli W]	0.772798		other biological processes
E0J0I1	submitted name: DNA-binding transcriptional repressor [OS=Escherichia coli W]	0.772798		other metabolic processes
E0J6U6	DNA-binding protein Fis [OS=Escherichia coli W]	0.771605		other biological processes
E0IVN3	submitted name: Predicted S-adenosyl-L-methionine-dependent methyltransferase [OS=Escherichia coli W]	0.770416	other cell component	RNA metabolism OR transcription;other metabolic processes
A0A0H3EV08	Pseudouridine synthase [OS=Escherichia coli W]	0.770416		transport
E0IVA8	submitted name: DNA-binding response regulator in two-component regulatory system with PhoQ [OS=Escherichia coli W]	0.769231	cytosol;other cell component	other metabolic processes
E0IVE6	Malonyl CoA-acyl carrier protein transacylase [OS=Escherichia coli W]	0.769231		protein metabolism;other metabolic processes;other biological processes
E0IXX0	submitted name: Predicted lipoprotein [OS=Escherichia coli W]	0.769231	other membranes	transport;other biological processes
E0J0T0	submitted name: Predicted deaminase with metallo-dependent hydrolase domain [OS=Escherichia coli W]	0.769231		cell organization and biogenesis;protein metabolism;other metabolic processes
E0J6E7	Tol-Pal system protein TolB [OS=Escherichia coli W]	0.768049	other cell component	other metabolic processes
E0J764	Shikimate dehydrogenase (NADP(+)) [OS=Escherichia coli W]	0.768049
E0IYT7	D-alanine--D-alanine ligase [OS=Escherichia coli W]	0.76746	other cell component	other biological processes
E0J5Y5	Peptidyl-prolyl cis-trans isomerase [OS=Escherichia coli W]	0.766871		signal transduction;other biological processes
E0J273	5'/3'-nucleotidase SurE [OS=Escherichia coli W]	0.765697	other cell component
E0IZC7	Tetraacyldisaccharide 4'-kinase [OS=Escherichia coli W]	0.765111	other membranes	other metabolic processes
E0J2Q7	submitted name: Octaprenyl diphosphate synthase [OS=Escherichia coli W]	0.765111
E0IYT1	Protein translocase subunit SecA [OS=Escherichia coli W]	0.764526	plasma membrane;other membranes;other cell component
E0IY92	Probable malate:quinone oxidoreductase [OS=Escherichia coli W]	0.764526		other metabolic processes
E0J150	Imidazole glycerol phosphate synthase subunit HisF [OS=Escherichia coli W]	0.764526	other cell component
E0IWV2	submitted name: DNA-binding response regulator in two-component regulatory system with RstB [OS=Escherichia coli W]	0.764526		other metabolic processes
E8PVF2	Translation initiation factor IF-3 [OS=Escherichia coli W]	0.763942	other membranes;cytosol	protein metabolism;other metabolic processes
E0IX44	submitted name: Predicted DNA-binding transcriptional regulator [OS=Escherichia coli W]	0.763942		other metabolic processes
A0A0H3EU73	Flagellar P-ring protein [OS=Escherichia coli W]	0.762195	other cell component
E0J6N2	Hydroxyethylthiazole kinase [OS=Escherichia coli W]	0.762195		DNA metabolism;RNA metabolism OR transcription;other metabolic processes
E0J681	submitted name: 2,5-diketo-D-gluconate reductase B [OS=Escherichia coli W]	0.762195		transport
A0A0H3EZB6	5-formyltetrahydrofolate cyclo-ligase [OS=Escherichia coli W]	0.761035
E0IYI4	Lipoprotein [OS=Escherichia coli W]	0.759301	other membranes	RNA metabolism OR transcription;other metabolic processes
E0IYL5	Methionine aminopeptidase [OS=Escherichia coli W]	0.759301		other metabolic processes
E0J402	dTDP-fucosamine acetyltransferase [OS=Escherichia coli W]	0.758725		cell organization and biogenesis
E0J0U7	UPF0178 protein YaiI [OS=Escherichia coli W]	0.75815		protein metabolism
E0J181	Sensor protein [OS=Escherichia coli W]	0.757576	plasma membrane;other membranes
E0J706	tRNA (guanine-N(1)-)-methyltransferase [OS=Escherichia coli W]	0.757576	cytosol
E0J0M3	Transcription antitermination protein NusB [OS=Escherichia coli W]	0.757576	cytosol
E0J2P6	3-deoxy-D-manno-octulosonate 8-phosphate phosphatase KdsC [OS=Escherichia coli W]	0.757002		cell organization and biogenesis;other metabolic processes;other biological processes
E0IZ16	Transaldolase [OS=Escherichia coli W]	0.757002	cytosol
E0IZ79	Methylglyoxal synthase [OS=Escherichia coli W]	0.75643		other metabolic processes
E0J1F4	Beta-barrel assembly-enhancing protease [OS=Escherichia coli W]	0.754717	other membranes;other cell component	other metabolic processes;transport
E0IZ96	Cell division protein ZapC [OS=Escherichia coli W]	0.754717	other cell component
E0J448	submitted name: dUMP phosphatase [OS=Escherichia coli W]	0.754148		DNA metabolism;other metabolic processes
E0J155	Histidinol dehydrogenase [OS=Escherichia coli W]	0.75358	cytosol
E0J5W0	Glutathione-binding protein GsiB [OS=Escherichia coli W]	0.753012	plasma membrane;other membranes;other cell component	transport;other biological processes
E0IY93	Ecotin [OS=Escherichia coli W]	0.752445	other cell component	other metabolic processes
E0J060	Aspartate ammonia-lyase [OS=Escherichia coli W]	0.752445		other metabolic processes
E0IY57	Probable 4-deoxy-4-formamido-L-arabinose-phosphoundecaprenol deformylase ArnD [OS=Escherichia coli W]	0.749625		other metabolic processes
E0IW74	submitted name: Predicted peptidase [OS=Escherichia coli W]	0.749625		RNA metabolism OR transcription;other metabolic processes;other biological processes
E0J726	Large ribosomal subunit protein uL4 [OS=Escherichia coli W]	0.749064	translational apparatus;other cell component	cell cycle OR cell proliferation;cell organization and biogenesis
E0J271	2-C-methyl-D-erythritol 2,4-cyclodiphosphate synthase [OS=Escherichia coli W]	0.748503		cell organization and biogenesis
E0IXG9	submitted name: Predicted hydrolase [OS=Escherichia coli W]	0.748503		other metabolic processes
E0J406	UDP-N-acetylglucosamine 2-epimerase [OS=Escherichia coli W]	0.747943	other cell component	cell organization and biogenesis;other metabolic processes;other biological processes
E0IVW4	3,4-dihydroxy-2-butanone 4-phosphate synthase [OS=Escherichia coli W]	0.747943	cytosol	other metabolic processes
E0J6F9	Succinate--CoA ligase [ADP-forming] subunit alpha [OS=Escherichia coli W]	0.747384
E0J412	ATP-dependent RNA helicase RhlB [OS=Escherichia coli W]	0.746826	cytosol	other metabolic processes
E0J0X5	submitted name: DNA-binding transcriptional repressor [OS=Escherichia coli W]	0.744602		other metabolic processes
E0J1U5	Pyrimidine-specific ribonucleoside hydrolase RihA [OS=Escherichia coli W]	0.742942		other metabolic processes
E0J1T1	submitted name: UMP phosphatase [OS=Escherichia coli W]	0.74239		other metabolic processes
E0J011	Peptidyl-prolyl cis-trans isomerase [OS=Escherichia coli W]	0.74184	other cell component	other metabolic processes;other biological processes
E0J1I7	RpoE-regulated lipoprotein [OS=Escherichia coli W]	0.740192
E0J2R1	GTPase Obg [OS=Escherichia coli W]	0.739098	other cell component	transport
E0J7F3	submitted name: DNA-binding response regulator in two-component regulatory system with CusS [OS=Escherichia coli W]	0.739098		transport
E0J269	Cell division protein FtsB [OS=Escherichia coli W]	0.739098	plasma membrane;other membranes;other cell component	other metabolic processes
E0J458	Primosomal protein 1 [OS=Escherichia coli W]	0.738007	other cell component	transport
E0IYL1	Ribosome-recycling factor [OS=Escherichia coli W]	0.738007	cytosol	other metabolic processes
E0IY51	o-succinylbenzoate synthase [OS=Escherichia coli W]	0.73692		transport
E0J1R9	submitted name: Conserved protein [OS=Escherichia coli W]	0.73692		cell cycle OR cell proliferation;cell organization and biogenesis;DNA metabolism;other metabolic processes;other biological processes
E0J1J8	Cysteine synthase [OS=Escherichia coli W]	0.735835		other metabolic processes
E0IV61	submitted name: Dihydroxyacetone kinase, C-terminal domain [OS=Escherichia coli W]	0.735835	cytosol	other biological processes
E0J1D4	Ancillary SecYEG translocon subunit [OS=Escherichia coli W]	0.734754	plasma membrane;other membranes	RNA metabolism OR transcription;other metabolic processes
E0J6G0	Succinate--CoA ligase [ADP-forming] subunit beta [OS=Escherichia coli W]	0.733676	cytosol;other cell component	protein metabolism;other metabolic processes
E0J1N3	N-acetylmuramoyl-L-alanine amidase [OS=Escherichia coli W]	0.73046		other metabolic processes
A0A0H3F384	submitted name: DNA-binding transcriptional repressor [OS=Escherichia coli W]	0.729395		transport
E0J212	Protein Syd [OS=Escherichia coli W]	0.728863	plasma membrane;other membranes
E0IYR1	S-adenosylmethionine decarboxylase proenzyme [OS=Escherichia coli W]	0.728863	cytosol	protein metabolism;other metabolic processes
E0J5B6	Guanylate kinase [OS=Escherichia coli W]	0.728863	cytosol	other metabolic processes
E0IZB3	submitted name: Outer membrane porin 1a [OS=Escherichia coli W]	0.728332	other membranes	other metabolic processes
E0IVX4	submitted name: Predicted esterase [OS=Escherichia coli W]	0.727273		other biological processes
E0IXE1	submitted name: Conserved protein [OS=Escherichia coli W]	0.725689	other cell component	other metabolic processes
E0J5F3	Glycerol-3-phosphate dehydrogenase [NAD(P)+] [OS=Escherichia coli W]	0.725163	cytosol
E0J737	Large ribosomal subunit protein uL5 [OS=Escherichia coli W]	0.723066	cytosol;translational apparatus
E0IW73	Agmatinase [OS=Escherichia coli W]	0.722543		other metabolic processes
E0J274	Protein-L-isoaspartate O-methyltransferase [OS=Escherichia coli W]	0.722022	other cell component	protein metabolism
E0IWB6	FAD assembly factor SdhE [OS=Escherichia coli W]	0.721501	other cell component	RNA metabolism OR transcription;other metabolic processes
E0J2S9	Lipoprotein NlpI [OS=Escherichia coli W]	0.716846	plasma membrane;other membranes	RNA metabolism OR transcription;other metabolic processes
E0J6V6	Cell shape-determining protein MreC [OS=Escherichia coli W]	0.716332
E0J2P4	Lipopolysaccharide export system protein LptA [OS=Escherichia coli W]	0.71582	other cell component	cell cycle OR cell proliferation
E0J5C3	Nucleoid occlusion factor SlmA [OS=Escherichia coli W]	0.713776	other cell component	transport;other biological processes
E0J4I7	RNA polymerase sigma factor [OS=Escherichia coli W]	0.713267		cell organization and biogenesis;DNA metabolism;other metabolic processes;stress response
E0J302	Phosphate-binding protein PstS [OS=Escherichia coli W]	0.712758	plasma membrane;other membranes	signal transduction;other biological processes
E0IUR9	submitted name: Predicted peptidase, aminobenzoyl-glutamate utilization protein [OS=Escherichia coli W]	0.712251
A0A0H3F728	Acetylglutamate kinase [OS=Escherichia coli W]	0.712251	other cell component
E0J613	submitted name: Predicted glutathione S-transferase [OS=Escherichia coli W]	0.711238
E0IY53	submitted name: Polymyxin resistance protein B [OS=Escherichia coli W]	0.711238		other metabolic processes;other biological processes
E0IYJ9	Ribonuclease HII [OS=Escherichia coli W]	0.710732	other cell component	DNA metabolism;other metabolic processes;stress response
E0J0L3	UPF0234 protein YajQ [OS=Escherichia coli W]	0.710227		other metabolic processes
E0J6X3	Regulator of sigma D [OS=Escherichia coli W]	0.709723	other cell component	cell organization and biogenesis;other metabolic processes;other biological processes
E0IUW1	submitted name: Gamma-Glu-putrescine synthase [OS=Escherichia coli W]	0.708717
E0J4W9	submitted name: Predicted DNA-binding transcriptional regulator [OS=Escherichia coli W]	0.708717		other metabolic processes
E0J0U8	Pyrroline-5-carboxylate reductase [OS=Escherichia coli W]	0.706714	other cell component	other metabolic processes
E0J4Z9	Uncharacterized protein YebO [OS=Escherichia coli W]	0.706215	plasma membrane;other membranes	transport;other biological processes
E0IZB9	Chromosome partition protein MukE [OS=Escherichia coli W]	0.705716	other cell component	other biological processes
A0A0H3EZ08	Flap endonuclease Xni [OS=Escherichia coli W]	0.705219		DNA metabolism;RNA metabolism OR transcription;other metabolic processes;stress response
E0J5M0	submitted name: Glycine betaine transporter subunit [OS=Escherichia coli W]	0.704722	plasma membrane;other membranes
E0IUJ4	Dicarboxylate transport domain-containing protein [OS=Escherichia coli W]	0.704225
E0J6L6	N-acetylmuramoyl-L-alanine amidase [OS=Escherichia coli W]	0.702247
E0J498	submitted name: DNA-binding response regulator in two-component regulatory system with CreC [OS=Escherichia coli W]	0.702247		protein metabolism;other metabolic processes
E0J0N2	Sec translocon accessory complex subunit YajC [OS=Escherichia coli W]	0.700771	plasma membrane;other membranes
E0J042	Elongation factor P--(R)-beta-lysine ligase [OS=Escherichia coli W]	0.700771	cytosol	other metabolic processes
E0IW05	submitted name: Hydrogenase 2-specific chaperone [OS=Escherichia coli W]	0.69979
E0J4V0	Stress response kinase A [OS=Escherichia coli W]	0.699301	other cell component	RNA metabolism OR transcription;other metabolic processes
E0IV52	4-diphosphocytidyl-2-C-methyl-D-erythritol kinase [OS=Escherichia coli W]	0.698812		other metabolic processes
E0J763	Threonylcarbamoyl-AMP synthase [OS=Escherichia coli W]	0.698324	other cell component	other metabolic processes
E0J2Q2	submitted name: Predicted ABC-type organic solvent transporter [OS=Escherichia coli W]	0.69735		transport;other biological processes
E0J2X9	Low affinity potassium transport system protein Kup [OS=Escherichia coli W]	0.69541	plasma membrane;other membranes	RNA metabolism OR transcription;other metabolic processes
E0IZ26	Iron uptake system component EfeO [OS=Escherichia coli W]	0.694444		cell organization and biogenesis;other metabolic processes;other biological processes
E0J2T0	ATP-dependent RNA helicase DeaD [OS=Escherichia coli W]	0.693963	other cell component
E0IZI2	23S rRNA (uracil(747)-C(5))-methyltransferase RlmC [OS=Escherichia coli W]	0.693481		other metabolic processes
E0IWK1	Protease 3 [OS=Escherichia coli W]	0.693481		transport
E0J6V8	dTTP/UTP pyrophosphatase [OS=Escherichia coli W]	0.693481	other cell component	other metabolic processes
E0IVH0	UPF0502 protein YceH [OS=Escherichia coli W]	0.691563		other metabolic processes
E0J1J4	submitted name: Thiosulfate transporter subunit [OS=Escherichia coli W]	0.691085	other cell component	cell organization and biogenesis;protein metabolism;other metabolic processes
E0IYB5	Cytoplasmic protein [OS=Escherichia coli W]	0.688705
E0J705	Ribosome maturation factor RimM [OS=Escherichia coli W]	0.687285	translational apparatus;other cell component	other metabolic processes
E0J1W0	Ribosomal RNA large subunit methyltransferase H [OS=Escherichia coli W]	0.686813	other cell component	other biological processes
E0IXY7	Penicillin-insensitive murein endopeptidase [OS=Escherichia coli W]	0.686342	other cell component	other metabolic processes
E0J5E7	submitted name: Predicted polysaccharide deacetylase [OS=Escherichia coli W]	0.686342		RNA metabolism OR transcription;other metabolic processes;other biological processes
E0J4Y5	YebY family protein [OS=Escherichia coli W]	0.685871		other biological processes
E0J789	Cation-efflux pump FieF [OS=Escherichia coli W]	0.685401	plasma membrane;other membranes	RNA metabolism OR transcription;other metabolic processes;other biological processes
E0IVP6	submitted name: Aldehyde dehydrogenase A, NAD-linked [OS=Escherichia coli W]	0.684463		other metabolic processes
A0A0H3EX39	Beta-hexosaminidase [OS=Escherichia coli W]	0.680735	other cell component
E0IVD0	UPF0227 protein YcfP [OS=Escherichia coli W]	0.680272		other metabolic processes
E0IZF0	Replication-associated recombination protein A [OS=Escherichia coli W]	0.677048		protein metabolism
E0IYK4	Chaperone protein Skp [OS=Escherichia coli W]	0.673401
E0J716	Outer membrane protein assembly factor BamD [OS=Escherichia coli W]	0.671141	other membranes	transport
A0A0H3F2D8	DNA recombination protein RmuC [OS=Escherichia coli W]	0.671141	other membranes
E0J235	submitted name: Predicted Fe-S metabolism protein [OS=Escherichia coli W]	0.670241		other metabolic processes
E0IXL9	Major outer membrane lipoprotein Lpp [OS=Escherichia coli W]	0.668896	non-structural extracellular;other membranes	DNA metabolism;other metabolic processes;stress response
E0IYX4	4-hydroxythreonine-4-phosphate dehydrogenase [OS=Escherichia coli W]	0.667111	other cell component
E0IX07	submitted name: Qin prophage cold shock protein [OS=Escherichia coli W]	0.664011	cytosol	other metabolic processes
E0J2N1	submitted name: Glutamate synthase, 4Fe-4S protein, small subunit [OS=Escherichia coli W]	0.66313
E0J151	1-(5-phosphoribosyl)-5-[(5-phosphoribosylamino)methylideneamino] imidazole-4-carboxamide isomerase [OS=Escherichia coli W]	0.662252	other cell component	protein metabolism;RNA metabolism OR transcription;other metabolic processes
E0J1S9	N-acetylglucosamine-6-phosphate deacetylase [OS=Escherichia coli W]	0.662252		cell organization and biogenesis
E8PW51	DUF2633 family protein [OS=Escherichia coli W]	0.661376		DNA metabolism;other metabolic processes;stress response
E0J674	Ribonuclease H [OS=Escherichia coli W]	0.660939	other cell component	other metabolic processes;other biological processes
E0IYK0	Lipid-A-disaccharide synthase [OS=Escherichia coli W]	0.659631		other metabolic processes
E0IYW0	Thiamine-binding periplasmic protein [OS=Escherichia coli W]	0.658328	other cell component	other biological processes
A0A0H3ERN5	submitted name: Multifunctional acyl-CoA thioesterase I and protease I and lysophospholipase L1 [OS=Escherichia coli W]	0.65703		other metabolic processes
E0IYI2	submitted name: DL-methionine transporter subunit [OS=Escherichia coli W]	0.656599	other membranes;other cell component	other biological processes
E0J4B1	submitted name: Glutamine transporter subunit [OS=Escherichia coli W]	0.656599	other membranes;other cell component	other metabolic processes
E0J4U3	Der GTPase-activating protein YihI [OS=Escherichia coli W]	0.656599		cell organization and biogenesis;DNA metabolism;other metabolic processes;stress response
E0J680	submitted name: Predicted DNA-binding transcriptional regulator [OS=Escherichia coli W]	0.65445		cell organization and biogenesis;RNA metabolism OR transcription;other metabolic processes;stress response
E0IYA6	submitted name: DNA-binding response regulator in two-component regulatory system with NarQ or NarX [OS=Escherichia coli W]	0.653168
E0IVE0	Thymidylate kinase [OS=Escherichia coli W]	0.652316
E0J2M5	N-acetylneuraminate lyase [OS=Escherichia coli W]	0.651042	other cell component	signal transduction;other biological processes
E0J047	Beta-lactamase [OS=Escherichia coli W]	0.650618	other cell component
E0J3W9	submitted name: Predicted hydrolase [OS=Escherichia coli W]	0.650618		RNA metabolism OR transcription;other metabolic processes
E0J6W0	submitted name: Conserved membrane protein, predicted transporter [OS=Escherichia coli W]	0.646412
E0IVG6	Negative regulator of flagellin synthesis [OS=Escherichia coli W]	0.645578		RNA metabolism OR transcription;other metabolic processes
E0J156	ATP phosphoribosyltransferase [OS=Escherichia coli W]	0.643915	other cell component	other metabolic processes
E0IW57	dITP/XTP pyrophosphatase [OS=Escherichia coli W]	0.643915
E0IVF4	submitted name: Flagellar hook-filament junction protein [OS=Escherichia coli W]	0.643501	non-structural extracellular;other cell component
E0J6G3	Succinate dehydrogenase iron-sulfur subunit [OS=Escherichia coli W]	0.640205		transport
E0J713	T-protein [OS=Escherichia coli W]	0.63857	other cell component
E0J1E8	Phosphoribosylglycinamide formyltransferase [OS=Escherichia coli W]	0.63857		DNA metabolism;other metabolic processes
E0IZB5	submitted name: Predicted metal-binding enzyme [OS=Escherichia coli W]	0.637755		other biological processes
E0J1F2	DnaA regulatory inactivator Hda [OS=Escherichia coli W]	0.637349		other metabolic processes
E0IY71	glycerophosphodiester phosphodiesterase [OS=Escherichia coli W]	0.635728		other metabolic processes
E0J6Y3	Large ribosomal subunit protein uL10 [OS=Escherichia coli W]	0.634921	cytosol;translational apparatus	other metabolic processes
E0J6E5	Cell division coordinator CpoB [OS=Escherichia coli W]	0.633714	other cell component	protein metabolism;other metabolic processes
A0A0H3F2Y9	Maltoporin [OS=Escherichia coli W]	0.630517	other membranes	other metabolic processes
E0IYX7	Bis(5'-nucleosyl)-tetraphosphatase, symmetrical [OS=Escherichia coli W]	0.629723	other cell component	protein metabolism;other metabolic processes
E0IVI1	Protein YceI [OS=Escherichia coli W]	0.629723	other cell component	cell organization and biogenesis;RNA metabolism OR transcription;other metabolic processes
A0A0H3EW96	submitted name: Modulator of gene expression, with H-NS [OS=Escherichia coli W]	0.626174		RNA metabolism OR transcription;other metabolic processes
E0J712	Phospho-2-dehydro-3-deoxyheptonate aldolase [OS=Escherichia coli W]	0.623053	other cell component	protein metabolism;other metabolic processes
E0IVX3	3',5'-cyclic adenosine monophosphate phosphodiesterase CpdA [OS=Escherichia coli W]	0.622278		other metabolic processes
E0IZ73	Sulfurtransferase [OS=Escherichia coli W]	0.621891	other cell component
E0J154	Histidinol-phosphate aminotransferase [OS=Escherichia coli W]	0.621118		other metabolic processes
E0IVN2	submitted name: Predicted lipoprotein [OS=Escherichia coli W]	0.619963
E0IYT3	UDP-3-O-acyl-N-acetylglucosamine deacetylase [OS=Escherichia coli W]	0.619195
E0J718	Purine nucleoside phosphorylase [OS=Escherichia coli W]	0.618812		protein metabolism;RNA metabolism OR transcription;other metabolic processes
E0IUV8	submitted name: Gamma-Glu-gamma-aminobutyraldehyde dehydrogenase, NAD(P)H-dependent [OS=Escherichia coli W]	0.617665		other metabolic processes
E0IVK2	Probable phosphatase YcdX [OS=Escherichia coli W]	0.616903		protein metabolism
E8PT62	submitted name: Predicted DNA-binding transcriptional regulator [OS=Escherichia coli W]	0.616903		other metabolic processes
E0J635	submitted name: Alpha-amylase [OS=Escherichia coli W]	0.615764	other cell component	transport
E0IV48	Release factor glutamine methyltransferase [OS=Escherichia coli W]	0.613874
E0IYI9	submitted name: Lipoprotein involved with copper homeostasis and adhesion [OS=Escherichia coli W]	0.613874
E0IYB3	Pseudouridine synthase [OS=Escherichia coli W]	0.611247
E0J2T6	submitted name: Predicted acyltransferase with acyl-CoA N-acyltransferase domain [OS=Escherichia coli W]	0.610128		DNA metabolism;RNA metabolism OR transcription;other metabolic processes
E0IXF4	Excinuclease cho [OS=Escherichia coli W]	0.607903
E0J031	Protein TusC [OS=Escherichia coli W]	0.607533	other cell component
E0J087	histidine kinase [OS=Escherichia coli W]	0.607165	plasma membrane;other membranes
E0IUR2	tRNA-cytidine(32) 2-sulfurtransferase [OS=Escherichia coli W]	0.60423	other cell component
E0IX22	submitted name: Major capsid protein E [OS=Escherichia coli W]	0.595948
E0J5M2	Quaternary amine transport ATP-binding protein [OS=Escherichia coli W]	0.594177	plasma membrane;other membranes	other metabolic processes
E0J7G9	Mannonate dehydratase [OS=Escherichia coli W]	0.589971		other metabolic processes
E0J4G8	Phospho-2-dehydro-3-deoxyheptonate aldolase [OS=Escherichia coli W]	0.589623		transport
E0J1Q6	Transcriptional regulatory protein [OS=Escherichia coli W]	0.588928	other cell component	other metabolic processes
E0J149	Histidine biosynthesis bifunctional protein HisIE [OS=Escherichia coli W]	0.588235	other cell component	other metabolic processes
E0J1C9	Nucleoside diphosphate kinase [OS=Escherichia coli W]	0.585823	other cell component	other biological processes
E0J153	Histidine biosynthesis bifunctional protein HisB [OS=Escherichia coli W]	0.58548	other cell component	other metabolic processes
A0A0H3EYK7	submitted name: DNA-binding transcriptional repressor [OS=Escherichia coli W]	0.582072		RNA metabolism OR transcription;other metabolic processes
E0IVE8	Phosphate acyltransferase [OS=Escherichia coli W]	0.577367	other cell component
E0IUJ6	submitted name: Heat-inducible protein [OS=Escherichia coli W]	0.576701
E0J5U6	5-amino-6-(5-phospho-D-ribitylamino)uracil phosphatase [OS=Escherichia coli W]	0.576369		transport
E0J6P2	submitted name: Galactitol-specific enzyme IIA component of PTS [OS=Escherichia coli W]	0.574053		RNA metabolism OR transcription;other metabolic processes
E0IYU6	Cell division protein FtsL [OS=Escherichia coli W]	0.570125	plasma membrane;other membranes;other cell component	RNA metabolism OR transcription;other metabolic processes
E0IZH8	submitted name: Arginine transporter subunit [OS=Escherichia coli W]	0.561167	other membranes;other cell component
E0J1T7	Magnesium and cobalt efflux protein CorC [OS=Escherichia coli W]	0.560852	plasma membrane;other membranes	RNA metabolism OR transcription;other metabolic processes;other biological processes
E0J0F8	submitted name: Maltose regulon periplasmic protein [OS=Escherichia coli W]	0.552486	other cell component
E0J565	Flagellar transcriptional regulator FlhD [OS=Escherichia coli W]	0.552486	other cell component	transport;other biological processes
E0IVZ0	submitted name: Predicted DNA-binding transcriptional regulator [OS=Escherichia coli W]	0.552486		DNA metabolism;other metabolic processes;other biological processes
E0J2M7	Putative N-acetylmannosamine-6-phosphate 2-epimerase [OS=Escherichia coli W]	0.549451		other metabolic processes
A0A0H3EZC8	submitted name: Free methionine-(R)-sulfoxide reductase [OS=Escherichia coli W]	0.544662		other metabolic processes
E0IVB5	Putrescine-binding periplasmic protein [OS=Escherichia coli W]	0.543478	other cell component
E0IX40	submitted name: Qin prophage predicted DNA-binding transcriptional regulator [OS=Escherichia coli W]	0.535332		transport
E0IXL1	YdiH family protein [OS=Escherichia coli W]	0.534188
E0J4A6	Manganase accumulation protein MntS [OS=Escherichia coli W]	0.533618
E0J5M1	submitted name: Glycine betaine transporter subunit [OS=Escherichia coli W]	0.533618	plasma membrane;other membranes
E0IWC0	Thiol:disulfide interchange protein [OS=Escherichia coli W]	0.532481	other cell component	other biological processes
E0J1L3	Transaldolase [OS=Escherichia coli W]	0.530223	other cell component	other metabolic processes
E0IVG5	Flagella basal body P-ring formation protein FlgA [OS=Escherichia coli W]	0.528821	other cell component	signal transduction;other biological processes
E0IV67	Endo-type membrane-bound lytic murein transglycosylase A [OS=Escherichia coli W]	0.528821	other membranes	transport
E0IYI1	D,D-heptose 1,7-bisphosphate phosphatase [OS=Escherichia coli W]	0.521648	other cell component
E0J6T2	Recombination protein RecR [OS=Escherichia coli W]	0.516796
E0IVT7	submitted name: Predicted transcriptional regulator [OS=Escherichia coli W]	0.512558		transport
E0IZF1	Outer-membrane lipoprotein carrier protein [OS=Escherichia coli W]	0.508388	other cell component	RNA metabolism OR transcription;other metabolic processes
E0IVZ3	Biopolymer transport protein ExbB [OS=Escherichia coli W]	0.499002	plasma membrane;other membranes	cell cycle OR cell proliferation;cell organization and biogenesis
A0A0H3F311	HTH-type transcriptional repressor NanR [OS=Escherichia coli W]	0.489237		transport
E0IXN8	Superoxide dismutase [OS=Escherichia coli W]	0.48852		other metabolic processes;stress response
E0J2M8	N-acetylmannosamine kinase [OS=Escherichia coli W]	0.472367		transport
E0IZH4	N-acetylmuramoyl-L-alanine amidase [OS=Escherichia coli W]	0.465766		other biological processes
E0J3U8	submitted name: Elongation factor [OS=Escherichia coli W]	0.462107		transport
E0J315	submitted name: Predicted hydrolase [OS=Escherichia coli W]	0.457666		other metabolic processes
E0IVF9	Flagellar basal-body rod protein FlgG [OS=Escherichia coli W]	0.455789	other cell component
E0J0S4	submitted name: Predicted oxidoreductase, Zn-dependent and NAD(P)-binding protein [OS=Escherichia coli W]	0.432339
E0J568	submitted name: Protein that enables flagellar motor rotation [OS=Escherichia coli W]	0.431034	plasma membrane;other membranes
E0IZI1	submitted name: Arginine transporter subunit [OS=Escherichia coli W]	0.429	other membranes;other cell component
E0J3W5	submitted name: Predicted hydrolase [OS=Escherichia coli W]	0.428266		protein metabolism;other metabolic processes
E0J459	Replicative helicase loader DnaC [OS=Escherichia coli W]	0.418936
E0J2J6	submitted name: Predicted transcriptional regulator [OS=Escherichia coli W]	0.413223		transport
E0J1Y2	submitted name: Iron-enterobactin transporter subunit [OS=Escherichia coli W]	0.412371
E0IX69	submitted name: Conserved protein [OS=Escherichia coli W]	0.384172		transport
E0IYV0	Acetolactate synthase small subunit [OS=Escherichia coli W]	0.383142	cytosol	other metabolic processes
E0J0G2	Maltodextrin-binding protein [OS=Escherichia coli W]	0.381825	other cell component	other metabolic processes
E0IUR7	Smr domain-containing protein [OS=Escherichia coli W]	0.377216		DNA metabolism;other metabolic processes;stress response
E0J3Y5	submitted name: Conserved protein [OS=Escherichia coli W]	0.354484		other metabolic processes;other biological processes
E0J1B9	Nicotinate-nucleotide--dimethylbenzimidazole phosphoribosyltransferase [OS=Escherichia coli W]	0.348189		protein metabolism;other metabolic processes;signal transduction
E0J4K5	submitted name: Conserved protein [OS=Escherichia coli W]	0.331785		other metabolic processes
A0A0H3ET60	submitted name: Outer membrane-specific lipoprotein transporter subunit [OS=Escherichia coli W]	0.319489	plasma membrane;other membranes	other metabolic processes
E0IXA3	submitted name: Conserved outer membrane protein [OS=Escherichia coli W]	0.314762		transport
E0J074	histidine kinase [OS=Escherichia coli W]	0.291886	plasma membrane;other membranes	signal transduction;other biological processes
E0J1J9	YfeK family protein [OS=Escherichia coli W]	0.28082		transport
E0IYV3	2-isopropylmalate synthase [OS=Escherichia coli W]	0.26178	other cell component	other metabolic processes
A0A0H3F7I4	submitted name: Alkylphosphonate utilization operon protein PhnA [OS=Escherichia coli W]	0.218818		protein metabolism;other metabolic processes;signal transduction
E0IW38	Type II secretion system core protein G [OS=Escherichia coli W]	0.176025	plasma membrane;other membranes;other cell component
E0J2N5	Glyoxalase [OS=Escherichia coli W]	0.150105		transport;other biological processes
E0IW56	Heme chaperone HemW [OS=Escherichia coli W]	0.138427	other cell component	cell adhesion;transport
E0IZ30	submitted name: Predicted DNA-binding transcriptional regulator [OS=Escherichia coli W]	0.01		cell cycle OR cell proliferation
E0IY05	submitted name: Lysine/arginine/ornithine transporter subunit [OS=Escherichia coli W]	0.01	other cell component	other metabolic processes
				other metabolic processes

## Sheet: TK23vsΔsle12 mid vegetative
	Data: Proteome data for Fig. 2H
Code	Description	Ratio	Cellular Component	Biological Process
A0A7U9HD68	submitted name: Putative integral membrane protein [OS=Streptomyces lividans 1326]	100	plasma membrane;other membranes
A0A7U9DJC1	submitted name: Putative large secreted protein [OS=Streptomyces lividans 1326]	100		other metabolic processes
D6EYJ8	Roadblock/LAMTOR2 domain-containing protein [OS=Streptomyces lividans TK24]	100
D6ENT5	Pyridoxamine 5'-phosphate oxidase putative domain-containing protein [OS=Streptomyces lividans TK24]	6.57895
A0A7U9DVJ0	submitted name: Serine phosphatase RsbU, regulator of sigma subunit [OS=Streptomyces lividans 1326]	5.84795
A0A7U9DUG2	NERD domain-containing protein [OS=Streptomyces lividans 1326]	5.37634
D6EIX9	Integral membrane protein [OS=Streptomyces lividans TK24]	5.15464	membrane_manual
D6EIM6	1,4-dihydroxy-6-naphtoate synthase [OS=Streptomyces lividans TK24]	4.13223		other metabolic processes
A0A7U9E0A2	submitted name: Lipoprotein [OS=Streptomyces lividans 1326]	4.04858	membrane_manual
A0A7U9HD86	submitted name: Putative secreted lyase [OS=Streptomyces lividans 1326]	3.84615	non-structural extracellular	other metabolic processes
D6EXI8	Transcriptional regulator WhiB [OS=Streptomyces lividans TK24]	2.99401	other cell component	other biological processes
D6ELV6	Integral membrane protein [OS=Streptomyces lividans TK24]	2.87356	membrane_manual
A0A7U9DTL2	submitted name: Putative integral membrane protein [OS=Streptomyces lividans 1326]	2.83286	other membranes	other metabolic processes
A0A7U9DUB4	HTH marR-type domain-containing protein [OS=Streptomyces lividans 1326]	2.82486		other biological processes
D6EPP4	submitted name: DNA polymerase III subunit epsilon [OS=Streptomyces lividans TK24]	2.68817
A0A7U8YY57	submitted name: Membrane-associated oxidoreductase [OS=Streptomyces lividans TK24]	2.65252	other membranes
D6EXR9	Transport permease protein [OS=Streptomyces lividans TK24]	2.46305	plasma membrane;other membranes	transport
D3K7I0	50S ribosomal protein L3 [OS=Streptomyces lividans 1326]	2.457	translational apparatus;other cell component	protein metabolism;other metabolic processes
D6EK97	submitted name: Chorismate mutase [OS=Streptomyces lividans TK24]	2.40964		other metabolic processes
A0A7U9H9G3	Oxygen sensor histidine kinase NreB [OS=Streptomyces lividans 1326]	2.38663	other membranes;other cell component	protein metabolism;other metabolic processes;signal transduction
D6EXL1	submitted name: Secreted protein [OS=Streptomyces lividans TK24]	2.28311
D6EML7	submitted name: ATPase [OS=Streptomyces lividans TK24]	2.28311
D6EJX5	submitted name: Small membrane protein [OS=Streptomyces lividans TK24]	2.20264	membrane_manual
A0A7U9DSW8	submitted name: NADH-ubiquinone oxidoreductase chain E [OS=Streptomyces lividans 1326]	2.1692	other membranes
D6EM51	submitted name: Integral membrane protein [OS=Streptomyces lividans TK24]	2.07469	membrane_manual
A0A7U9DUF9	submitted name: Ferrous iron transport permease EfeU [OS=Streptomyces lividans 1326]	2.07039	plasma membrane;other membranes	transport
A0A7U8YWH9	Secreted protein [OS=Streptomyces lividans TK24]	2.03666	other membranes
A0A7U8YZN0	submitted name: Polyprenyl synthetase [OS=Streptomyces lividans TK24]	2.0284	other membranes
A0A7U8UWF6	submitted name: Secreted protein [OS=Streptomyces lividans TK24]	2.01613	other membranes
A0A7U9DW63	TIGR04222 domain-containing membrane protein [OS=Streptomyces lividans 1326]	2.00401	membrane_manual
D6ELU3	submitted name: Cationic amino acid transporter [OS=Streptomyces lividans TK24]	1.97628	other membranes	transport
A0A7U9H8R1	submitted name: Uncharacterized protein [OS=Streptomyces lividans 1326]	1.94553
D6EFA1	Transcriptional regulator [OS=Streptomyces lividans TK24]	1.94175
A0A7U9E1Y9	VOC domain-containing protein [OS=Streptomyces lividans 1326]	1.91205
A0A7U9DZ28	submitted name: Putative secreted lipase [OS=Streptomyces lividans 1326]	1.85185
D6EG25	PIN domain-containing protein [OS=Streptomyces lividans TK24]	1.82815
A0A7U9DUE5	submitted name: DNA-binding protein [OS=Streptomyces lividans 1326]	1.82482
A0A7U9DW72	submitted name: 3-methylmercaptopropionyl-CoA dehydrogenase (DmdC) [OS=Streptomyces lividans 1326]	1.81818
D6ETI9	Trans-aconitate 2-methyltransferase [OS=Streptomyces lividans TK24]	1.80832	other cell component	other metabolic processes
A0A7U8YTR8	RNA polymerase sigma factor [OS=Streptomyces lividans TK24]	1.80505		RNA metabolism OR transcription;other metabolic processes;other biological processes
A0A7U9DYQ3	8-amino-7-oxononanoate synthase [OS=Streptomyces lividans 1326]	1.77936		other metabolic processes
D6EM79	submitted name: Uncharacterized protein [OS=Streptomyces lividans TK24]	1.76367
A0A7U9DQT6	submitted name: Transcriptional regulator, MecI family [OS=Streptomyces lividans 1326]	1.76367		other biological processes
D6EQZ8	HipA-like kinase domain-containing protein [OS=Streptomyces lividans TK24]	1.73913
D6EQG2	DUF4177 domain-containing protein [OS=Streptomyces lividans TK24]	1.7301
A0A7U8YV31	submitted name: Uncharacterized protein [OS=Streptomyces lividans TK24]	1.7301
A0A7U9DQP5	submitted name: Phosphoglycerate mutase family [OS=Streptomyces lividans 1326]	1.72414	other cell component
A0A7U9DVD5	submitted name: Nickel uptake regulation protein NUR / Ferric uptake regulation protein FUR [OS=Streptomyces lividans 1326]	1.70358		other biological processes
D6EDB3	submitted name: Lipoprotein [OS=Streptomyces lividans TK24]	1.69779
A0A7U8YUP2	Tetratrico peptide repeat group 5 domain-containing protein [OS=Streptomyces lividans TK24]	1.69779
A0A7U8YR54	submitted name: Phosphodiesterase [OS=Streptomyces lividans TK24]	1.68067
A0A7U9DRK6	submitted name: Putative membrane protein [OS=Streptomyces lividans 1326]	1.67504	other membranes
A0A7U9DU06	Adenine DNA glycosylase [OS=Streptomyces lividans 1326]	1.67504		DNA metabolism;other metabolic processes;stress response
A0A7U9H9V7	submitted name: Putative membrane protein [OS=Streptomyces lividans 1326]	1.65289	other membranes
D6EKB6	submitted name: Secreted protein [OS=Streptomyces lividans TK24]	1.63666
A0A7U9HFQ9	Terpene synthase [OS=Streptomyces lividans 1326]	1.62866		other metabolic processes
A0A7U9HBN4	Na(+)/H(+) antiporter NhaA [OS=Streptomyces lividans 1326]	1.61551	plasma membrane;other membranes	transport;other biological processes
A0A7U9HDA3	acylphosphatase [OS=Streptomyces lividans 1326]	1.61031
A0A7U8UVK4	submitted name: Transferase [OS=Streptomyces lividans TK24]	1.6	other membranes
D6EL12	tRNA (guanine-N(7)-)-methyltransferase [OS=Streptomyces lividans TK24]	1.6		RNA metabolism OR transcription;other metabolic processes
A0A7U9HCL7	submitted name: Putative integral membrane protein [OS=Streptomyces lividans 1326]	1.58983	plasma membrane;other membranes	transport
D6EDD4	DUF742 domain-containing protein [OS=Streptomyces lividans TK24]	1.57978
D6ETD5	Large-conductance mechanosensitive channel [OS=Streptomyces lividans TK24]	1.5748	plasma membrane;other membranes	transport
D6EDC4	submitted name: DpsA [OS=Streptomyces lividans TK24]	1.56986
A0A7U9DPX4	submitted name: D-serine/D-alanine/glycine transporter [OS=Streptomyces lividans 1326]	1.5625	other membranes	transport
D6EE24	Integral membrane protein [OS=Streptomyces lividans TK24]	1.56006	membrane_manual
D6EUS6	submitted name: Integral membrane protein [OS=Streptomyces lividans TK24]	1.55521	membrane_manual
D6EL33	submitted name: Uncharacterized protein [OS=Streptomyces lividans TK24]	1.55039
D6ESP9	submitted name: Nucleotide-binding protein [OS=Streptomyces lividans TK24]	1.54083	membrane_manual
D6ETL6	submitted name: Integral membrane protein [OS=Streptomyces lividans TK24]	1.54083	membrane_manual
A0A7U8YWJ5	submitted name: Integral membrane protein [OS=Streptomyces lividans TK24]	1.52439	other membranes
A0A7U9DQA4	HTH cro/C1-type domain-containing protein [OS=Streptomyces lividans 1326]	1.52439
A0A7U8UWH5	submitted name: Lipoprotein [OS=Streptomyces lividans TK24]	1.51976		cell organization and biogenesis;other metabolic processes;other biological processes
D6EQN9	Esterase [OS=Streptomyces lividans TK24]	1.51745	non-structural extracellular
A0A7U9DX01	submitted name: Secreted protein [OS=Streptomyces lividans 1326]	1.51745
A0A7U9HEZ8	submitted name: Lyase [OS=Streptomyces lividans 1326]	1.51057
A0A7U9HF09	Thiamine-binding protein domain-containing protein [OS=Streptomyces lividans 1326]	1.49925
A0A7U9DUF8	submitted name: Alpha-glucoside transport system permease protein AglG [OS=Streptomyces lividans 1326]	1.49925	plasma membrane;other membranes	transport
A0A7U9DNY2	submitted name: Putative integral membrane protein [OS=Streptomyces lividans 1326]	1.49477	plasma membrane;other membranes
A0A7U8UXE9	submitted name: Transcriptional regulator [OS=Streptomyces lividans TK24]	1.49254
D6ETP1	submitted name: Secreted protein [OS=Streptomyces lividans TK24]	1.49031
A0A7U9H9T9	Major facilitator superfamily (MFS) profile domain-containing protein [OS=Streptomyces lividans 1326]	1.47493	other membranes	transport
A0A7U9H8L6	Integral membrane protein [OS=Streptomyces lividans 1326]	1.47059
D6EUS2	submitted name: Anti-sigma factor [OS=Streptomyces lividans TK24]	1.46843
A0A7U9DUX2	Signal peptidase I [OS=Streptomyces lividans 1326]	1.46199	other membranes	protein metabolism;other metabolic processes
A0A7U9DRN4	Integral membrane protein [OS=Streptomyces lividans 1326]	1.45985	other membranes
D6EWF3	submitted name: Uncharacterized protein [OS=Streptomyces lividans TK24]	1.45349
D6ENE3	submitted name: Sugar hydrolase [OS=Streptomyces lividans TK24]	1.44092		other metabolic processes
D6EVK0	submitted name: Integral membrane protein [OS=Streptomyces lividans TK24]	1.43885
A0A076LXN1	Exodeoxyribonuclease 7 large subunit [OS=Streptomyces lividans TK24]	1.43678	other cell component	DNA metabolism;other metabolic processes
A0A7U9E2D1	Ferredoxin [OS=Streptomyces lividans 1326]	1.43678
D6EGU8	Helix-turn-helix domain-containing protein [OS=Streptomyces lividans TK24]	1.43266
D6EYF8	submitted name: Glycosyl transferase [OS=Streptomyces lividans TK24]	1.42653		other metabolic processes
A0A7U9DVB3	submitted name: Transcriptional regulator, GntR family [OS=Streptomyces lividans 1326]	1.4245		other biological processes
D6ETJ3	submitted name: Fatty acid desaturase [OS=Streptomyces lividans TK24]	1.41643	other membranes	other metabolic processes
A0A7U9HGC0	Methyltransferase [OS=Streptomyces lividans 1326]	1.40845
A0A7U9H9X5	submitted name: Putative serine protease [OS=Streptomyces lividans 1326]	1.40845	non-structural extracellular	protein metabolism
A0A7U8V090	Thioesterase domain-containing protein [OS=Streptomyces lividans TK24]	1.40647
D6EW37	Secreted protein [OS=Streptomyces lividans TK24]	1.40449
A0A7U8V132	submitted name: Multidomain-containing protein family [OS=Streptomyces lividans TK24]	1.40252
D6EH57	submitted name: Transcriptional regulator [OS=Streptomyces lividans TK24]	1.40252		other biological processes
A0A7U8YVK8	submitted name: Trp region conserved hypothetical membrane protein [OS=Streptomyces lividans TK24]	1.40056	other membranes
A0A7U9DVV7	GlcNAc-PI de-N-acetylase [OS=Streptomyces lividans 1326]	1.39665		other metabolic processes
A0A800PYL0	submitted name: Uncharacterized protein [OS=Streptomyces lividans TK24]	1.39665
D6EQY9	Pyridoxamine 5'-phosphate oxidase putative domain-containing protein [OS=Streptomyces lividans TK24]	1.39276
A0A7U8V2G2	ABC3 transporter permease protein domain-containing protein [OS=Streptomyces lividans TK24]	1.39082	plasma membrane;other membranes
D6EUN9	submitted name: Peptidoglycan-binding domain 1 protein [OS=Streptomyces lividans TK24]	1.38504		other metabolic processes
A0A7U9HAP9	submitted name: Potassium efflux system KefA protein / Small-conductance mechanosensitive channel [OS=Streptomyces lividans 1326]	1.38122	plasma membrane;other membranes	transport
D6EHP6	submitted name: Antibiotic biosynthesis monooxygenase [OS=Streptomyces lividans TK24]	1.37931
D6EPP3	Coenzyme Q-binding protein COQ10 START domain-containing protein [OS=Streptomyces lividans TK24]	1.37552
D6EDN2	submitted name: Uncharacterized protein [OS=Streptomyces lividans TK24]	1.37363		other metabolic processes
A0A7U9DUK0	submitted name: Putative sodium:dicarboxylate symporter [OS=Streptomyces lividans 1326]	1.37174	other membranes	transport
A0A7U9DPJ2	submitted name: Putative lipoprotein [OS=Streptomyces lividans 1326]	1.37174
A0A7U9DPL6	submitted name: Ribose ABC transport system, permease protein RbsC [OS=Streptomyces lividans 1326]	1.36986	plasma membrane;other membranes	transport
D6EMU1	submitted name: XRE family transcriptional regulator [OS=Streptomyces lividans TK24]	1.36986
D6ESE6	submitted name: Transcriptional regulatory protein [OS=Streptomyces lividans TK24]	1.36612		other biological processes
A0A7U9DWL4	submitted name: Putative secreted protein [OS=Streptomyces lividans 1326]	1.3624	other membranes
D6EDN8	submitted name: Sugar-binding lipoprotein [OS=Streptomyces lividans TK24]	1.3587
A0A7U8UTX2	submitted name: Sugar ABC transporter ATP-binding protein [OS=Streptomyces lividans TK24]	1.35685
A0A7U9HES8	Zinc finger CGNR domain-containing protein [OS=Streptomyces lividans 1326]	1.35685
A0A7U9HCT6	Carboxylic ester hydrolase [OS=Streptomyces lividans 1326]	1.34953
A0A7U9DUM1	submitted name: Di-/tripeptide transporter [OS=Streptomyces lividans 1326]	1.34771	plasma membrane;other membranes	transport
D6EGS2	submitted name: Secreted solute binding protein [OS=Streptomyces lividans TK24]	1.34048
A0A7U8V1Y0	Alanine dehydrogenase [OS=Streptomyces lividans TK24]	1.33869		other metabolic processes
A0A7U8UX06	submitted name: Glutamate permease [OS=Streptomyces lividans TK24]	1.33511	plasma membrane;other membranes	transport
D6EFE8	submitted name: Lipoprotein [OS=Streptomyces lividans TK24]	1.33156
A0A7U9DWY5	Lipoprotein [OS=Streptomyces lividans 1326]	1.32626
A0A7U9H9J0	submitted name: Hydrolase [OS=Streptomyces lividans 1326]	1.32626
A0A7U9HEG8	Peptidase S1 domain-containing protein [OS=Streptomyces lividans 1326]	1.321		protein metabolism
D6ENJ8	submitted name: Glycerol uptake facilitator protein [OS=Streptomyces lividans TK24]	1.31579	other membranes	transport
D6EEI9	submitted name: Lipoprotein [OS=Streptomyces lividans TK24]	1.31062
D6EKA8	submitted name: Branched chain amino acid transport permease [OS=Streptomyces lividans TK24]	1.3089	plasma membrane;other membranes	transport
D6ENY7	Integral membrane protein [OS=Streptomyces lividans TK24]	1.30719
D6ENZ8	Integral membrane protein [OS=Streptomyces lividans TK24]	1.30548
A0A7U9DWJ9	Integral membrane protein [OS=Streptomyces lividans 1326]	1.30548	other membranes
A0A7U9DNW1	submitted name: Tellurium resistance protein TerA [OS=Streptomyces lividans 1326]	1.30208
A0A7U9HDX0	Small ribosomal subunit biogenesis GTPase RsgA [OS=Streptomyces lividans 1326]	1.30208	other cell component	other biological processes
D6ET05	submitted name: Hydrolase [OS=Streptomyces lividans TK24]	1.2987		other metabolic processes
A0A7U9DK83	submitted name: Quinone oxidoreductase ( NADPH:quinone reductase) [OS=Streptomyces lividans 1326]	1.2987
A0A7U8YTM8	Imidazolonepropionase [OS=Streptomyces lividans TK24]	1.2987	other cell component	other metabolic processes
A0A7U9HEH3	submitted name: Guanine deaminase [OS=Streptomyces lividans 1326]	1.29702
D6EQT0	submitted name: Lipoprotein cseA [OS=Streptomyces lividans TK24]	1.29702
A0A7U9DTE6	submitted name: Transcriptional regulator, TetR family [OS=Streptomyces lividans 1326]	1.29702		other biological processes
A0A7U9DM37	Trypsin-co-occurring domain-containing protein [OS=Streptomyces lividans 1326]	1.29534
A0A7U9DWT5	submitted name: Serine-threonine protein kinase [OS=Streptomyces lividans 1326]	1.29366
A0A7U9DXA2	J domain-containing protein [OS=Streptomyces lividans 1326]	1.29199
D6EDF0	submitted name: M20/M25/M40 family peptidase [OS=Streptomyces lividans TK24]	1.29199
D6EXH8	submitted name: Amino acid permease [OS=Streptomyces lividans TK24]	1.29199	other membranes	transport
A0A7U9DRR4	submitted name: Putative cytochrome P450 hydroxylase [OS=Streptomyces lividans 1326]	1.29199
A0A7U8V501	submitted name: Transcriptional regulator [OS=Streptomyces lividans TK24]	1.29032		other biological processes
A0A7U8UWE3	submitted name: Sugar ABC transporter integral membrane protein [OS=Streptomyces lividans TK24]	1.287	plasma membrane;other membranes	transport
D6ESV5	submitted name: Calcium binding protein [OS=Streptomyces lividans TK24]	1.287
A0A076M7I9	submitted name: Regulatory protein [OS=Streptomyces lividans TK24]	1.28535		other biological processes
D6EVP1	submitted name: Secreted protein [OS=Streptomyces lividans TK24]	1.28535
A0A7U9DX65	submitted name: Transcriptional regulator, TetR family [OS=Streptomyces lividans 1326]	1.28535
A0A7U8UYY8	non-specific serine/threonine protein kinase [OS=Streptomyces lividans TK24]	1.2837
D6EFH6	submitted name: NADH dehydrogenase subunit NuoM2 [OS=Streptomyces lividans TK24]	1.2837	other membranes	other metabolic processes;transport
D6EXP4	submitted name: Uncharacterized protein [OS=Streptomyces lividans TK24]	1.28205
D6EXP9	Serine protease [OS=Streptomyces lividans TK24]	1.28041
A0A7U9HBD1	submitted name: Uncharacterized protein [OS=Streptomyces lividans 1326]	1.27877
A0A7U9DXY9	Tat pathway signal sequence domain protein [OS=Streptomyces lividans 1326]	1.27714
A0A7U9HB06	submitted name: Zinc uptake regulation protein ZUR [OS=Streptomyces lividans 1326]	1.27714	other cell component	other biological processes
D6ENB2	DUF2867 domain-containing protein [OS=Streptomyces lividans TK24]	1.27714
D6EIY3	submitted name: Two-component system regulator [OS=Streptomyces lividans TK24]	1.27551		signal transduction;other biological processes
D6ET07	submitted name: Calcium-binding protein [OS=Streptomyces lividans TK24]	1.27551
A0A7U9E1N3	Terpene synthase [OS=Streptomyces lividans 1326]	1.27551
A0A7U9DQD1	submitted name: Substrate-specific component NikM of nickel ECF transporter [OS=Streptomyces lividans 1326]	1.27065	plasma membrane;other membranes	transport
A0A7U8YWP9	submitted name: ArsR family transcriptional regulator [OS=Streptomyces lividans TK24]	1.27065		other biological processes
A0A7U9DVE3	Inositol-1-monophosphatase [OS=Streptomyces lividans 1326]	1.27065		other metabolic processes
A0A7U9DJV2	submitted name: Transcriptional regulator, IclR family [OS=Streptomyces lividans 1326]	1.27065		other biological processes
A0A7U9DW10	submitted name: Putative DNA polymerase III epsilon subunit [OS=Streptomyces lividans 1326]	1.27065
A0A7U9DPH0	UPF0225 protein SLI_1982 [OS=Streptomyces lividans 1326]	1.26904
D6EUN8	submitted name: Nucleotide-binding protein [OS=Streptomyces lividans TK24]	1.26904
D6ERG8	Protein often found in actinomycetes clustered with signal peptidase and/or RNaseHII [OS=Streptomyces lividans TK24]	1.26743
D6ECL5	submitted name: Succinate dehydrogenase membrane subunit [OS=Streptomyces lividans TK24]	1.26582	other membranes
D6EVI7	DNA-(apurinic or apyrimidinic site) lyase [OS=Streptomyces lividans TK24]	1.26582		DNA metabolism;other metabolic processes;stress response
A0A7U9HCL0	beta-N-acetylhexosaminidase [OS=Streptomyces lividans 1326]	1.26422		other metabolic processes
A0A7U9DUE7	submitted name: Putative sugar binding secreted protein [OS=Streptomyces lividans 1326]	1.26263
A0A7U9DZF2	submitted name: Putative ABC transporter ATP-binding protein [OS=Streptomyces lividans 1326]	1.25945		transport;other biological processes
D6EPG1	submitted name: Secreted solute-binding protein [OS=Streptomyces lividans TK24]	1.25945
A0A7U8YVG2	Adenosylcobinamide-GDP ribazoletransferase [OS=Streptomyces lividans TK24]	1.25471	plasma membrane;other membranes	other metabolic processes
A0A7U9DP50	submitted name: Putative two-component sensor kinase [OS=Streptomyces lividans 1326]	1.25471	other membranes	protein metabolism;other metabolic processes;signal transduction
A0A7U9HA98	DUF5709 domain-containing protein [OS=Streptomyces lividans 1326]	1.25471
D6EJ99	Small secreted protein [OS=Streptomyces lividans TK24]	1.25156
A0A7U9DSI7	SSD domain-containing protein [OS=Streptomyces lividans 1326]	1.25	plasma membrane;other membranes
A0A7U8UVJ3	Acyl-coenzyme A thioesterase THEM4 [OS=Streptomyces lividans TK24]	1.24533	plasma membrane;other membranes;other cell component	other metabolic processes
A0A7U8YVG1	Phosphatidylinositol phosphate synthase [OS=Streptomyces lividans TK24]	1.24224	plasma membrane;other membranes	other metabolic processes
D6EMI8	Proteinase inhibitor I78 [OS=Streptomyces lividans TK24]	1.24224
D6ELK0	submitted name: Transmembrane transporter [OS=Streptomyces lividans TK24]	1.24224	other membranes	transport
A0A7U9DP69	submitted name: Acetyltransferase [OS=Streptomyces lividans 1326]	1.24069
A0A7U9DXA8	submitted name: Lysophospholipase [OS=Streptomyces lividans 1326]	1.24069
A0A7U9HEJ2	submitted name: Putative ntegral membrane protein [OS=Streptomyces lividans 1326]	1.23916	other membranes	other metabolic processes
A0A7U9DPY0	histidine kinase [OS=Streptomyces lividans 1326]	1.23305	other membranes	protein metabolism;other metabolic processes;signal transduction
A0A7U8UYB9	submitted name: Integral membrane protein [OS=Streptomyces lividans TK24]	1.22699	other membranes
D6ERI6	Ammonium transporter [OS=Streptomyces lividans TK24]	1.22699	plasma membrane;other membranes	transport
A0A7U8YW98	CopY family transcriptional regulator [OS=Streptomyces lividans TK24]	1.22549		other biological processes
A0A7U9DTA1	Phage shock protein PspC N-terminal domain-containing protein [OS=Streptomyces lividans 1326]	1.22399	plasma membrane;other membranes
D6EKS1	submitted name: Homocysteine methyltransferase [OS=Streptomyces lividans TK24]	1.221		other metabolic processes
A0A800PYJ9	submitted name: Solute-binding protein [OS=Streptomyces lividans TK24]	1.221		transport
A0A7U9DVI3	Secreted protein [OS=Streptomyces lividans 1326]	1.221
D6EG35	submitted name: Methyltransferase [OS=Streptomyces lividans TK24]	1.21951		other metabolic processes
A0A7U9HCV3	submitted name: Putative membrane protein [OS=Streptomyces lividans 1326]	1.21951	other membranes
D6ERS7	Aspartyl/glutamyl-tRNA(Asn/Gln) amidotransferase subunit C [OS=Streptomyces lividans TK24]	1.21803		protein metabolism;other metabolic processes;other biological processes
D6EJT1	submitted name: YD repeat protein [OS=Streptomyces lividans TK24]	1.21803
D6EVF4	submitted name: Uncharacterized protein [OS=Streptomyces lividans TK24]	1.21803
A0A7U9DPG7	submitted name: N-acetylglucosamine kinase of eukaryotic type [OS=Streptomyces lividans 1326]	1.21655		other metabolic processes
A0A7U8V3E0	submitted name: Integral membrane protein [OS=Streptomyces lividans TK24]	1.21655	other membranes
A0A7U9DNM0	DUF305 domain-containing protein [OS=Streptomyces lividans 1326]	1.21507
A0A7U8YRI2	submitted name: Acyltransferase [OS=Streptomyces lividans TK24]	1.21359
D6EJE9	submitted name: RacO protein [OS=Streptomyces lividans TK24]	1.21212
A0A7U9DLL4	Roadblock/LAMTOR2 domain-containing protein [OS=Streptomyces lividans 1326]	1.21212
D6ERU0	DUF3109 family protein [OS=Streptomyces lividans TK24]	1.21065
A0A7U8YS97	submitted name: ABC transporter ATP-binding protein [OS=Streptomyces lividans TK24]	1.20919		transport
Q9XDH1	submitted name: BldB [OS=Streptomyces lividans]	1.20919
D6ESJ2	submitted name: Uncharacterized protein [OS=Streptomyces lividans TK24]	1.20919
D6ENZ2	submitted name: RedY protein [OS=Streptomyces lividans TK24]	1.20773
D6EEB1	submitted name: Uncharacterized protein [OS=Streptomyces lividans TK24]	1.20482	other membranes
A0A7U9DT70	Holo-[acyl-carrier-protein] synthase [OS=Streptomyces lividans 1326]	1.20337	other cell component	other metabolic processes
D6EP01	histidine kinase [OS=Streptomyces lividans TK24]	1.20192	other membranes	protein metabolism;other metabolic processes;signal transduction
D6ER63	submitted name: Secreted alkaline phosphatase [OS=Streptomyces lividans TK24]	1.20192
D6EEK9	submitted name: Calcium-binding protein [OS=Streptomyces lividans TK24]	1.20048
D6EQ78	submitted name: Peptide transport system secreted peptide binding protein [OS=Streptomyces lividans TK24]	1.20048	plasma membrane;other membranes;other cell component	transport
A0A7U9DZV6	Glutathione hydrolase proenzyme [OS=Streptomyces lividans 1326]	1.19904		other metabolic processes
A0A7U8V3L8	submitted name: Thioredoxin [OS=Streptomyces lividans TK24]	1.19904
A0A7U8YW22	citrate synthase (unknown stereospecificity) [OS=Streptomyces lividans TK24]	1.1976		other metabolic processes
A0A7U9DQ72	submitted name: p-hydroxybenzoate hydroxylase [OS=Streptomyces lividans 1326]	1.1976
A0A7U9DP90	ER-bound oxygenase mpaB/mpaB'/Rubber oxygenase catalytic domain-containing protein [OS=Streptomyces lividans 1326]	1.19617
A0A7U8UWG9	submitted name: Integral membrane protein [OS=Streptomyces lividans TK24]	1.19617	other membranes
A0A7U8V091	submitted name: Uncharacterized protein [OS=Streptomyces lividans TK24]	1.19474
A0A7U8V0S8	beta-galactosidase [OS=Streptomyces lividans TK24]	1.19474		other metabolic processes
Q9ZFB6	Cytochrome bc1 complex cytochrome b subunit [OS=Streptomyces lividans]	1.19474	plasma membrane;other membranes	other metabolic processes;transport
A0A7H1AGY8	Large ribosomal subunit protein bL34 [OS=Streptomyces lividans TK24]	1.19332	translational apparatus;other cell component	protein metabolism;other metabolic processes
D6ENX3	submitted name: Uncharacterized protein [OS=Streptomyces lividans TK24]	1.19332	other membranes
D6EU70	Methyltransferase [OS=Streptomyces lividans TK24]	1.1919
A0A7U9DPF6	4-alpha-glucanotransferase [OS=Streptomyces lividans 1326]	1.1919		other metabolic processes
A0A7U9HFC1	submitted name: Redox-sensing transcriptional regulator QorR [OS=Streptomyces lividans 1326]	1.18906
A0A7U9E084	submitted name: Two-component system response regulator [OS=Streptomyces lividans 1326]	1.18906		signal transduction;other biological processes
D6ESI7	Xylose isomerase [OS=Streptomyces lividans TK24]	1.18624	other cell component	other metabolic processes
A0A7U8V1E7	NYN domain-containing protein [OS=Streptomyces lividans TK24]	1.18483
C9E0E7	Chitosanase [OS=Streptomyces lividans TK24]	1.18483	non-structural extracellular	other metabolic processes
D6EI17	Aminotransferase class I/classII domain-containing protein [OS=Streptomyces lividans TK24]	1.18483		other metabolic processes
A0A7U9DQG0	cytochrome-c oxidase [OS=Streptomyces lividans 1326]	1.18343	plasma membrane;other membranes	other metabolic processes;transport
A0A7U9DV56	submitted name: Putative integral membrane protein [OS=Streptomyces lividans 1326]	1.18203	other membranes
D6ESZ9	Aminomethyltransferase [OS=Streptomyces lividans TK24]	1.17925	other cell component	other metabolic processes
A0A7U9DW74	LamG-like jellyroll fold domain-containing protein [OS=Streptomyces lividans 1326]	1.17925		other biological processes
A0A7U9DRQ5	submitted name: Putative lipoprotein [OS=Streptomyces lividans 1326]	1.17786
A0A7U9DRF6	submitted name: Putative transporter [OS=Streptomyces lividans 1326]	1.17786	other membranes	transport
D6ER25	Undecaprenyl-diphosphatase [OS=Streptomyces lividans TK24]	1.17647	plasma membrane;other membranes	cell organization and biogenesis;other metabolic processes;other biological processes
D6EFB2	submitted name: Protocatechuate 3,4-dioxygenase, alpha subunit [OS=Streptomyces lividans TK24]	1.17647		other metabolic processes
D6EQJ7	submitted name: Proteinase [OS=Streptomyces lividans TK24]	1.17371
A0A7U8YW26	Fe/B12 periplasmic-binding domain-containing protein [OS=Streptomyces lividans TK24]	1.17233
A0A7U9HH18	submitted name: Alpha-L-arabinofuranosidase II [OS=Streptomyces lividans 1326]	1.17233		other metabolic processes
D6ENQ7	Large ribosomal subunit protein bL35 [OS=Streptomyces lividans TK24]	1.17096	translational apparatus;other cell component	protein metabolism;other metabolic processes
A0A7U9HBJ4	submitted name: Putative toxin to DivIC [OS=Streptomyces lividans 1326]	1.16822
A0A7U8UWU1	submitted name: Uncharacterized protein [OS=Streptomyces lividans TK24]	1.16822
A0A7U9DWS1	submitted name: Putative cellulose 1,4-beta-cellobiosidase [OS=Streptomyces lividans 1326]	1.16822		other metabolic processes
A0A7U9DSA7	submitted name: Secreted protein [OS=Streptomyces lividans 1326]	1.16686
A0A7U9DVG7	submitted name: Putative cellobiose transport permease [OS=Streptomyces lividans 1326]	1.1655	plasma membrane;other membranes	transport
D6ENM0	Peptidyl-prolyl cis-trans isomerase [OS=Streptomyces lividans TK24]	1.1655
A0A7U8YT03	submitted name: Organophosphate acid anhydrase [OS=Streptomyces lividans TK24]	1.16414
A0A7U9DY50	Integral membrane protein [OS=Streptomyces lividans 1326]	1.16414	other membranes
D6ETE1	submitted name: Penicillin acylase [OS=Streptomyces lividans TK24]	1.16144		other metabolic processes
A0A7U8UUM9	submitted name: Transmembrane protein [OS=Streptomyces lividans TK24]	1.16009	other membranes
D6ERY3	DUF4232 domain-containing protein [OS=Streptomyces lividans TK24]	1.15875
D6EK81	submitted name: Integral membrane protein [OS=Streptomyces lividans TK24]	1.15875
D6ECZ1	peptidoglycan glycosyltransferase [OS=Streptomyces lividans TK24]	1.15875	plasma membrane;other membranes	cell organization and biogenesis;other biological processes
D6EX37	TetR family transcriptional regulator [OS=Streptomyces lividans TK24]	1.15741
A0A7U8UYD1	TIGR02678 family protein [OS=Streptomyces lividans TK24]	1.15473
D6EMP7	DNA-binding protein [OS=Streptomyces lividans TK24]	1.15473
A0A7U9DSZ5	MucB/RseB N-terminal domain-containing protein [OS=Streptomyces lividans 1326]	1.15473	other membranes
P61153	Protease inhibitor [OS=Streptomyces lividans]	1.15207	non-structural extracellular
A0A7U8V2G1	submitted name: Sugar-binding protein [OS=Streptomyces lividans TK24]	1.15207	other membranes
A0A7U9DQP4	VOC domain-containing protein [OS=Streptomyces lividans 1326]	1.15075
D6EHH1	submitted name: Maltose permease [OS=Streptomyces lividans TK24]	1.15075	plasma membrane;other membranes	transport
D6EJ55	RidA family protein [OS=Streptomyces lividans TK24]	1.14943
D6EHU4	submitted name: Nitrate/nitrite transporter [OS=Streptomyces lividans TK24]	1.14811	other membranes	other metabolic processes;transport
A0A7U9DYK3	VOC domain-containing protein [OS=Streptomyces lividans 1326]	1.14548
A0A7U9DRV1	submitted name: RNA polymerase sigma factor SigB [OS=Streptomyces lividans 1326]	1.14548		RNA metabolism OR transcription;other metabolic processes;other biological processes
A0A7U8V3H9	Integral membrane protein [OS=Streptomyces lividans TK24]	1.14548	other membranes
A0A7U8YUH6	submitted name: TetR family transcriptional regulator [OS=Streptomyces lividans TK24]	1.14286		other biological processes
A0A7U9DXF7	Large ribosomal subunit protein uL29 [OS=Streptomyces lividans 1326]	1.14286	translational apparatus;other cell component	protein metabolism;other metabolic processes
A0A7U9E0C9	Uricase [OS=Streptomyces lividans 1326]	1.14286		other metabolic processes
A0A7U8YW14	Pyridoxamine 5'-phosphate oxidase putative domain-containing protein [OS=Streptomyces lividans TK24]	1.14286
D6EXY3	submitted name: Agmatinase [OS=Streptomyces lividans TK24]	1.14155
A0A7U9HBN5	FHA domain-containing protein [OS=Streptomyces lividans 1326]	1.13895
D6EN70	submitted name: Cell division membrane protein [OS=Streptomyces lividans TK24]	1.13895	other membranes	other biological processes
A0A7U9DWL6	submitted name: N5,N10-methylenetetrahydromethanopterin reductase-related protein [OS=Streptomyces lividans 1326]	1.13766
D6ETM4	Septum formation initiator [OS=Streptomyces lividans TK24]	1.13766
D6EUL0	Trypsin-co-occurring domain-containing protein [OS=Streptomyces lividans TK24]	1.13636
A0A7U8YQD6	N-acetylmuramoyl-L-alanine amidase [OS=Streptomyces lividans TK24]	1.13636		cell organization and biogenesis;other metabolic processes
D6ESE1	submitted name: Integral membrane protein [OS=Streptomyces lividans TK24]	1.13636	plasma membrane;other membranes
A0A7U8UZK9	Lanthionine synthetase C family protein [OS=Streptomyces lividans TK24]	1.13507		other metabolic processes
A0A7U9DXR1	submitted name: Aminopeptidase Y (Arg, Lys, Leu preference) [OS=Streptomyces lividans 1326]	1.13379		protein metabolism
A0A7U9E0I0	Isopentenyl-diphosphate Delta-isomerase [OS=Streptomyces lividans 1326]	1.13379	other cell component	other metabolic processes
A0A7U8UZF0	submitted name: Lipoprotein [OS=Streptomyces lividans TK24]	1.13379
D6EGK1	submitted name: Beta-lactamase [OS=Streptomyces lividans TK24]	1.1325
A0A7U8UUJ1	Transmembrane protein [OS=Streptomyces lividans TK24]	1.1325	other membranes
A0A7U8V0I3	Integral membrane protein [OS=Streptomyces lividans TK24]	1.12994	other membranes
A0A7U9DT11	submitted name: Maltose/maltodextrin ABC transporter, substrate binding periplasmic protein MalE [OS=Streptomyces lividans 1326]	1.12867		transport
A0A7U9HEM6	submitted name: Putative acyl-CoA dehydrogenase [OS=Streptomyces lividans 1326]	1.12867
A0A7U8YTS1	submitted name: TetR family transcriptional regulatory protein [OS=Streptomyces lividans TK24]	1.12867		other biological processes
D6EE50	Small ribosomal subunit protein uS17 [OS=Streptomyces lividans TK24]	1.12867	translational apparatus;other cell component	protein metabolism;other metabolic processes
A0A7U8V181	FHA domain-containing protein [OS=Streptomyces lividans TK24]	1.12867
D6EPL0	Recombination protein RecR [OS=Streptomyces lividans TK24]	1.12867		DNA metabolism;other metabolic processes;stress response
A0A7U9DZX8	submitted name: Oxidoreductase of aldo/keto reductase family, subgroup 1 [OS=Streptomyces lividans 1326]	1.12867	other membranes	other metabolic processes
A0A7U8YZW8	submitted name: TetR family transcriptional regulator [OS=Streptomyces lividans TK24]	1.12233
A0A7U9HB68	Cell division protein FtsX [OS=Streptomyces lividans 1326]	1.12233	plasma membrane;other membranes	other biological processes
D6EID0	Methionine aminopeptidase [OS=Streptomyces lividans TK24]	1.12108		protein metabolism
A0A7U9HDQ7	submitted name: Pyridoxine 5'-phosphate oxidase [OS=Streptomyces lividans 1326]	1.11982
D6EQM8	Coenzyme F420 biosynthesis-associated protein [OS=Streptomyces lividans TK24]	1.11982
A0A7U9DTZ2	submitted name: Putative integral membrane protein [OS=Streptomyces lividans 1326]	1.11857	other membranes
A0A7U9DUS3	submitted name: Protein yceI [OS=Streptomyces lividans 1326]	1.11857
D6EUM7	submitted name: Secreted protein [OS=Streptomyces lividans TK24]	1.11857
A0A7U9HH97	HTH marR-type domain-containing protein [OS=Streptomyces lividans 1326]	1.11732		other biological processes
Q798K8	Signal peptidase I [OS=Streptomyces lividans]	1.11732	other membranes	protein metabolism;other metabolic processes
A0A7U9DYR2	submitted name: NADH-ubiquinone oxidoreductase chain L [OS=Streptomyces lividans 1326]	1.11732	other membranes	other metabolic processes;transport
A0A7U8UZ02	submitted name: Integral membrane protein [OS=Streptomyces lividans TK24]	1.11607	other membranes
D6EKA1	submitted name: Nucleotidase [OS=Streptomyces lividans TK24]	1.11483		other metabolic processes
A0A7U9HFA9	submitted name: 5-carboxymethyl-2-hydroxymuconate delta-isomerase [OS=Streptomyces lividans 1326]	1.11483
D6EFD9	Small ribosomal subunit protein uS12 [OS=Streptomyces lividans TK24]	1.11359	translational apparatus	protein metabolism;other metabolic processes
A0A7U9DUY2	Ribosome-recycling factor [OS=Streptomyces lividans 1326]	1.11359	other cell component	cell organization and biogenesis;protein metabolism;other metabolic processes
A0A7U9DRL4	submitted name: Putative peptidyl-prolyl cis-trans isomerase B [OS=Streptomyces lividans 1326]	1.11235	other membranes
A0A7U9E1I3	submitted name: Putative DNA-binding protein [OS=Streptomyces lividans 1326]	1.11235
A0A7U9DSR5	Bacterioferritin [OS=Streptomyces lividans 1326]	1.11235		transport;other biological processes
D6EEE7	submitted name: Dihydrouridine synthase [OS=Streptomyces lividans TK24]	1.11111		RNA metabolism OR transcription;other metabolic processes
A0A7U8YV83	DUF881 domain-containing protein [OS=Streptomyces lividans TK24]	1.11111
A0A7U9DNN8	SPOR domain-containing protein [OS=Streptomyces lividans 1326]	1.11111
A0A7U9HDL2	Rieske domain-containing protein [OS=Streptomyces lividans 1326]	1.11111
A0A7U9DSM4	Histidinol dehydrogenase [OS=Streptomyces lividans 1326]	1.10988		other metabolic processes
A0A7U8UXD1	submitted name: Secreted hydrolase [OS=Streptomyces lividans TK24]	1.10988		other metabolic processes
D6ENM5	Sec-independent protein translocase protein TatA [OS=Streptomyces lividans TK24]	1.10742	plasma membrane;other membranes	transport
A0A7U9DVY2	submitted name: Putative ATP/GTP-binding protein [OS=Streptomyces lividans 1326]	1.10619
A0A7U9DNZ6	submitted name: Phosphate binding protein (Secreted protein) [OS=Streptomyces lividans 1326]	1.10619
A0A7U9HCS0	Large ribosomal subunit protein uL24 [OS=Streptomyces lividans 1326]	1.10619	translational apparatus;other cell component	protein metabolism;other metabolic processes
A0A7U8YVT1	submitted name: GntR-famly transcriptional regulator [OS=Streptomyces lividans TK24]	1.10497		other biological processes
D6EW27	tRNA 2-methylthio-N6-isopentenyl adenosine(37) hydroxylase MiaE-like protein [OS=Streptomyces lividans TK24]	1.10497
D6EHM7	Nicotinate-nucleotide--dimethylbenzimidazole phosphoribosyltransferase [OS=Streptomyces lividans TK24]	1.10497		other metabolic processes
P0A303	ATP synthase protein I [OS=Streptomyces lividans]	1.10497	plasma membrane;other membranes	transport
A0A7U9DP22	Deoxyguanosinetriphosphate triphosphohydrolase-like protein [OS=Streptomyces lividans 1326]	1.10497
D6EK71	submitted name: Phosphate transporter [OS=Streptomyces lividans TK24]	1.10497	other membranes	transport
A0A7U9HA90	submitted name: ADP-ribose pyrophosphatase [OS=Streptomyces lividans 1326]	1.10497
A0A7U9DSU9	submitted name: Uncharacterized protein [OS=Streptomyces lividans 1326]	1.10375
D6EM70	YibE/F family protein [OS=Streptomyces lividans TK24]	1.10375
O85700	GST C-terminal domain-containing protein [OS=Streptomyces lividans]	1.10375
A0A7U9HER4	submitted name: Methyltransferase type 11 [OS=Streptomyces lividans 1326]	1.10375		other metabolic processes
A0A7U9DYN4	NADH-quinone oxidoreductase subunit A [OS=Streptomyces lividans 1326]	1.10254	plasma membrane;other membranes	transport
A0A7U9DT31	submitted name: Short-chain dehydrogenase/reductase SDR [OS=Streptomyces lividans 1326]	1.10254
A0A7U9DN02	Cytochrome bc1 complex Rieske iron-sulfur subunit [OS=Streptomyces lividans 1326]	1.10254	plasma membrane;other membranes
D6ELJ0	Alkaline shock response membrane anchor protein AmaP [OS=Streptomyces lividans TK24]	1.10254
A0A7U8YR34	submitted name: Integral membrane protein [OS=Streptomyces lividans TK24]	1.10254	plasma membrane;other membranes
A0A7U9DU61	Small secreted protein [OS=Streptomyces lividans 1326]	1.10132
A0A7U8USF3	submitted name: FecCD-family membrane transporter [OS=Streptomyces lividans TK24]	1.10132	plasma membrane;other membranes	transport
D6EPH6	Aldose 1-epimerase [OS=Streptomyces lividans TK24]	1.10132		other metabolic processes
A0A7U8V281	submitted name: 5'-3' exonuclease [OS=Streptomyces lividans TK24]	1.10011		DNA metabolism;other metabolic processes
A0A7U8UU73	submitted name: Transport permease [OS=Streptomyces lividans TK24]	1.10011	plasma membrane;other membranes	transport
D6EWN3	submitted name: NAD-binding protein [OS=Streptomyces lividans TK24]	1.10011
A0A7U9H8B4	submitted name: Fumarylacetoacetate hydrolase family protein [OS=Streptomyces lividans 1326]	1.10011
A0A7U9HCP3	NADH-quinone oxidoreductase subunit N [OS=Streptomyces lividans 1326]	1.09769	plasma membrane;other membranes	other metabolic processes;transport
A0A7U9DPN2	submitted name: Putative two-component system response regulator [OS=Streptomyces lividans 1326]	1.09649		signal transduction;other biological processes
D6EQ76	submitted name: Uncharacterized protein [OS=Streptomyces lividans TK24]	1.09649
A0A7U9HES1	submitted name: Multi-component regulatory system-3 [OS=Streptomyces lividans 1326]	1.09529
D6EKJ6	submitted name: Dioxygenase ferredoxin subunit [OS=Streptomyces lividans TK24]	1.09529
D6ERL6	submitted name: DNA-binding protein HU 2 [OS=Streptomyces lividans TK24]	1.09529		cell organization and biogenesis
A0A7U9DQ83	Phosphoribosyl isomerase A [OS=Streptomyces lividans 1326]	1.09529	other cell component	other metabolic processes
D6EFG3	Large ribosomal subunit protein bL33 [OS=Streptomyces lividans TK24]	1.09409	translational apparatus;other cell component	protein metabolism;other metabolic processes
A0A7U9DTC6	submitted name: Alpha-glucosides-binding periplasmic protein AglE [OS=Streptomyces lividans 1326]	1.09409
D6EW47	submitted name: Methyltransferase [OS=Streptomyces lividans TK24]	1.09409		other metabolic processes
D6EID3	submitted name: Secreted protein [OS=Streptomyces lividans TK24]	1.0929
D6EFF2	Protein translocase subunit SecE [OS=Streptomyces lividans TK24]	1.0929	plasma membrane;other membranes	transport;other biological processes
A0A7U9DPV6	submitted name: Ferredoxin reductase [OS=Streptomyces lividans 1326]	1.0917
A0A7U8UZB3	submitted name: Molybdenum cofactor biosynthesis [OS=Streptomyces lividans TK24]	1.09051		protein metabolism;other metabolic processes
A0A7U8UT47	submitted name: Iron ABC transporter ATP-binding protein [OS=Streptomyces lividans TK24]	1.09051
A0A7U9E122	submitted name: Zinc protease [OS=Streptomyces lividans 1326]	1.08932		protein metabolism
D6EJ34	submitted name: Dienelactone hydrolase [OS=Streptomyces lividans TK24]	1.08932
D6EUM8	Histidine/lysine/arginine/ornithine transport system permease protein HisM [OS=Streptomyces lividans TK24]	1.08932	plasma membrane;other membranes	transport
A0A7U9E0U9	submitted name: Phosphoenolpyruvate-dihydroxyacetone phosphotransferase, subunit DhaM [OS=Streptomyces lividans 1326]	1.08932	other membranes	other metabolic processes;transport
A0A7U8YU96	submitted name: Two-component system response regulator [OS=Streptomyces lividans TK24]	1.08932		signal transduction
A0A7U9DVD6	submitted name: Putative membrane protein [OS=Streptomyces lividans 1326]	1.08932	other membranes
D6ESP6	submitted name: Methyltransferase [OS=Streptomyces lividans TK24]	1.08814		other metabolic processes
A0A7U9DT38	submitted name: Uncharacterized protein [OS=Streptomyces lividans 1326]	1.08814
A0A7U9DVZ7	submitted name: Putative secreted protein [OS=Streptomyces lividans 1326]	1.08696
A0A7U8UUW5	Metallo-beta-lactamase domain-containing protein [OS=Streptomyces lividans TK24]	1.08696
A0A7U9DVU4	submitted name: Teichoic acid export ATP-binding protein TagH [OS=Streptomyces lividans 1326]	1.08696	other membranes	transport
D6EH63	submitted name: Uncharacterized protein [OS=Streptomyces lividans TK24]	1.08578
D6ELV7	Integral membrane protein [OS=Streptomyces lividans TK24]	1.08578
A0A7U9DQ74	submitted name: Phenazine biosynthesis protein [OS=Streptomyces lividans 1326]	1.0846		other metabolic processes
A0A7U9HCH8	Alanine racemase [OS=Streptomyces lividans 1326]	1.0846		other metabolic processes
A0A7U9HBT6	N5-carboxyaminoimidazole ribonucleotide synthase [OS=Streptomyces lividans 1326]	1.0846		other metabolic processes
A0A7U9DKB4	Pyridoxamine 5'-phosphate oxidase putative domain-containing protein [OS=Streptomyces lividans 1326]	1.08342
A0A7U9DY27	Gram-positive cocci surface proteins LPxTG domain-containing protein [OS=Streptomyces lividans 1326]	1.08342	other membranes
A0A7U9HA30	Phenylalanine--tRNA ligase alpha subunit [OS=Streptomyces lividans 1326]	1.08342	other cell component	protein metabolism;RNA metabolism OR transcription;other metabolic processes
A0A7U9DMB5	submitted name: Putative glycoside hydrolase [OS=Streptomyces lividans 1326]	1.08342
D6EMJ6	DUF1684 domain-containing protein [OS=Streptomyces lividans TK24]	1.08225
D6EP99	submitted name: Glutamate permease [OS=Streptomyces lividans TK24]	1.08225	plasma membrane;other membranes	transport
A0A7U9HE33	submitted name: Uncharacterized protein [OS=Streptomyces lividans 1326]	1.08225
A0A7U9HAZ1	submitted name: Uncharacterized protein [OS=Streptomyces lividans 1326]	1.08108
A0A7U9DT54	peptidoglycan glycosyltransferase [OS=Streptomyces lividans 1326]	1.08108	other membranes	protein metabolism
A0A7U8UZL0	submitted name: Transcriptional regulator [OS=Streptomyces lividans TK24]	1.08108	other membranes
D6EH73	submitted name: Integral membrane protein [OS=Streptomyces lividans TK24]	1.07991
A0A7U9HBE6	submitted name: RNA methyltransferase, TrmH family [OS=Streptomyces lividans 1326]	1.07991	other cell component	RNA metabolism OR transcription;other metabolic processes
A0A7U8YV77	submitted name: Nudix/MutT family protein [OS=Streptomyces lividans TK24]	1.07991
D6EFX7	submitted name: Integral membrane protein [OS=Streptomyces lividans TK24]	1.07991	other membranes
D6ET97	ATP synthase subunit beta [OS=Streptomyces lividans TK24]	1.07875	plasma membrane;other membranes	other metabolic processes;transport
D6EVH3	submitted name: Secreted protein [OS=Streptomyces lividans TK24]	1.07875		other metabolic processes
A0A7U9HFF9	submitted name: Acetyltransferase [OS=Streptomyces lividans 1326]	1.07875
D6EDR6	submitted name: Amino acid/metabolite permease [OS=Streptomyces lividans TK24]	1.07759	other membranes	transport
A0A7U9HC79	Phosphate-binding protein [OS=Streptomyces lividans 1326]	1.07759	plasma membrane;other membranes	transport
A0A7U9DSC4	Metal-dependent HD superfamily phosphohydrolase [OS=Streptomyces lividans 1326]	1.07643
A0A7U9DP05	Acetyl-coenzyme A carboxylase carboxyl transferase subunits beta/alpha [OS=Streptomyces lividans 1326]	1.07643	other cell component	other metabolic processes
D6ER10	submitted name: Oxidoreductase [OS=Streptomyces lividans TK24]	1.07643
D6ET61	submitted name: Uncharacterized protein [OS=Streptomyces lividans TK24]	1.07527	plasma membrane;other membranes
D6EE52	Large ribosomal subunit protein uL16 [OS=Streptomyces lividans TK24]	1.07527	translational apparatus;other cell component	protein metabolism;other metabolic processes
A0A7U9DU82	submitted name: Putative epoxide hydrolase [OS=Streptomyces lividans 1326]	1.07411
D6ETL9	submitted name: Nucleoside triphosphate pyrophosphohydrolase [OS=Streptomyces lividans TK24]	1.07411
A0A7U9DNK0	submitted name: Alpha-glucosidase [OS=Streptomyces lividans 1326]	1.07411
D6EGU7	DUF4352 domain-containing protein [OS=Streptomyces lividans TK24]	1.07411
A0A7U9DYT1	N-acetyltransferase domain-containing protein [OS=Streptomyces lividans 1326]	1.07411
A0A7U8YYU9	Transcription regulator PadR N-terminal domain-containing protein [OS=Streptomyces lividans TK24]	1.07411
A0A7U8YT18	non-specific serine/threonine protein kinase [OS=Streptomyces lividans TK24]	1.07411	other membranes
A0A7U8UU56	submitted name: Macrolide glycosyltransferase [OS=Streptomyces lividans TK24]	1.07296		other metabolic processes
A0A7U8YST4	submitted name: Antar domain-containing protein [OS=Streptomyces lividans TK24]	1.07296
D6ELN4	SpoOJ or ParA or ParB or repB family protein [OS=Streptomyces lividans TK24]	1.07296
A0A7U9HF06	submitted name: Transcriptional regulator, IclR family [OS=Streptomyces lividans 1326]	1.07296		other biological processes
D6EV21	Transport permease protein [OS=Streptomyces lividans TK24]	1.07296	plasma membrane;other membranes	transport
D6ESZ5	submitted name: Oligopeptide transport integral membrane protein [OS=Streptomyces lividans TK24]	1.07181	plasma membrane;other membranes	transport
D6ECY2	submitted name: Uncharacterized protein [OS=Streptomyces lividans TK24]	1.07181
A0A7U9HCS5	Small ribosomal subunit protein uS11 [OS=Streptomyces lividans 1326]	1.07066	translational apparatus;other cell component	protein metabolism;other metabolic processes
A0A7U9DY67	LPXTG cell wall anchor domain-containing protein [OS=Streptomyces lividans 1326]	1.07066	other membranes
A0A7U8YSG0	submitted name: Integral membrane protein [OS=Streptomyces lividans TK24]	1.07066	other membranes
D6EQH3	submitted name: Integral membrane transporter [OS=Streptomyces lividans TK24]	1.07066
D6ECU7	Methyltransferase domain-containing protein [OS=Streptomyces lividans TK24]	1.06838
D6EP65	Phosphoglycerate mutase [OS=Streptomyces lividans TK24]	1.06724
A0A7U9DYR4	submitted name: Methylmalonyl-CoA epimerase [OS=Streptomyces lividans 1326]	1.06724
D6EMH6	Nucleotidyltransferase [OS=Streptomyces lividans TK24]	1.06724
A0A7U9DVY1	submitted name: L-proline glycine betaine ABC transport system permease protein ProV [OS=Streptomyces lividans 1326]	1.06724
A0A7U9HE21	Protease [OS=Streptomyces lividans 1326]	1.06724
A0A7U9DYF2	Ribosomal protein uS12 methylthiotransferase RimO [OS=Streptomyces lividans 1326]	1.06724	translational apparatus;other cell component	RNA metabolism OR transcription;other metabolic processes
D6EUV4	submitted name: Dipeptidase [OS=Streptomyces lividans TK24]	1.0661		protein metabolism
A0A7U9DY02	submitted name: NADH dehydrogenase [OS=Streptomyces lividans 1326]	1.06383		other metabolic processes
A0A7U9DYB5	Phosphomannomutase [OS=Streptomyces lividans 1326]	1.06383		other metabolic processes
A0A7U8UZ35	submitted name: Cytochrome P-450 hydroxylase [OS=Streptomyces lividans TK24]	1.06383
D6EMC8	submitted name: Decarboxylase [OS=Streptomyces lividans TK24]	1.06383		other biological processes
A0A7U9HC57	submitted name: Potassium channel protein [OS=Streptomyces lividans 1326]	1.06383	other membranes	transport
A0A7U8UY28	DUF2510 domain-containing protein [OS=Streptomyces lividans TK24]	1.0627	other membranes
A0A7U9H8Y1	cysteine-S-conjugate beta-lyase [OS=Streptomyces lividans 1326]	1.0627		other metabolic processes
A0A7U9HE93	submitted name: Uncharacterized protein [OS=Streptomyces lividans 1326]	1.06157
D6ETP0	submitted name: Acetyl-CoA acetyltransferase [OS=Streptomyces lividans TK24]	1.06045		other metabolic processes
A0A7U9DZ67	ATP synthase subunit b [OS=Streptomyces lividans 1326]	1.06045	plasma membrane;other membranes	other metabolic processes;transport
D6ES03	submitted name: Integral membrane protein [OS=Streptomyces lividans TK24]	1.05932
D6EFF0	Large ribosomal subunit protein uL11 [OS=Streptomyces lividans TK24]	1.05932	translational apparatus;other cell component	protein metabolism;other metabolic processes
D6ESU7	submitted name: Oxidoreductase [OS=Streptomyces lividans TK24]	1.0582
A0A7U9DVR4	Endoribonuclease L-PSP/chorismate mutase-like domain-containing protein [OS=Streptomyces lividans 1326]	1.05708
A0A7U8V1R5	DNA-binding response regulator MtrA [OS=Streptomyces lividans TK24]	1.05708		signal transduction;other biological processes
A0A7U9HA55	Thiamine-phosphate synthase [OS=Streptomyces lividans 1326]	1.05597		other metabolic processes
A0A7U9HE90	Lipoprotein [OS=Streptomyces lividans 1326]	1.05597
A0A7U8YV89	submitted name: Uncharacterized protein [OS=Streptomyces lividans TK24]	1.05597
D6EEQ2	submitted name: Integral membrane protein [OS=Streptomyces lividans TK24]	1.05597	plasma membrane;other membranes
D6ES94	submitted name: Transcriptional regulatory protein [OS=Streptomyces lividans TK24]	1.05485		other biological processes
A0A7U9DRU8	Amidohydrolase-related domain-containing protein [OS=Streptomyces lividans 1326]	1.05485
A0A7U9HCI4	submitted name: Putative membrane protein [OS=Streptomyces lividans 1326]	1.05374	other membranes
D6EFF4	submitted name: Adenosine deaminase [OS=Streptomyces lividans TK24]	1.05374		other metabolic processes
D6EFW9	submitted name: Tetracenomycin C efflux protein [OS=Streptomyces lividans TK24]	1.05374	plasma membrane;other membranes	transport;other biological processes
A0A7U9HAU9	Polyketide cyclase [OS=Streptomyces lividans 1326]	1.05374
D6ELJ8	Peptidase S8/S53 domain-containing protein [OS=Streptomyces lividans TK24]	1.05263		protein metabolism
A0A7U9H9W1	submitted name: L-fuco-beta-pyranose dehydrogenase [OS=Streptomyces lividans 1326]	1.05263
A0A7U8YT70	submitted name: Integral membrane protein [OS=Streptomyces lividans TK24]	1.05263	other membranes
D6ETB7	Diaminopimelate decarboxylase [OS=Streptomyces lividans TK24]	1.05263		other metabolic processes
A0A7U9DVE2	Gliding motility protein [OS=Streptomyces lividans 1326]	1.05263
A0A7U8V542	Secreted protein [OS=Streptomyces lividans TK24]	1.05152	other membranes
A0A7U9E100	submitted name: Putative secreted protein [OS=Streptomyces lividans 1326]	1.05152
A0A7U9HAT9	submitted name: Putative secreted protein [OS=Streptomyces lividans 1326]	1.05152
A0A7U9E1V4	Secreted protein [OS=Streptomyces lividans 1326]	1.05042
D6ETQ0	submitted name: ATP/GTP binding protein [OS=Streptomyces lividans TK24]	1.05042
A0A7U9E0F8	Integral membrane protein [OS=Streptomyces lividans 1326]	1.04932	other membranes
D6EQF8	peptidoglycan glycosyltransferase [OS=Streptomyces lividans TK24]	1.04932		protein metabolism
A0A7U9HE37	acid phosphatase [OS=Streptomyces lividans 1326]	1.04932	other cell component	other metabolic processes
D6EE60	Small ribosomal subunit protein uS10 [OS=Streptomyces lividans TK24]	1.04932	translational apparatus;other cell component	protein metabolism;other metabolic processes
A0A7U9HE28	submitted name: Putative cellulose-binding protein [OS=Streptomyces lividans 1326]	1.04932
D6EI73	submitted name: Uncharacterized protein [OS=Streptomyces lividans TK24]	1.04822
A0A7U9DJU0	submitted name: Putative cytochrome P450 [OS=Streptomyces lividans 1326]	1.04822
A0A7U9DS33	submitted name: 5'-nucleotidase [OS=Streptomyces lividans 1326]	1.04822		other metabolic processes
D6EE45	Small ribosomal subunit protein uS8 [OS=Streptomyces lividans TK24]	1.04822	translational apparatus;other cell component	protein metabolism;other metabolic processes
A0A7U9DRL9	submitted name: RNA-binding protein Jag [OS=Streptomyces lividans 1326]	1.04712		cell organization and biogenesis;other biological processes
A0A7U9DM19	Peptidase C39-like domain-containing protein [OS=Streptomyces lividans 1326]	1.04712
A0A7U9DJI6	submitted name: Putative toxin [OS=Streptomyces lividans 1326]	1.04603
A7TUX7	Aminotransferase class V domain-containing protein [OS=Streptomyces lividans]	1.04603		cell organization and biogenesis;other metabolic processes
A0A7U8YZQ3	submitted name: Non-ribosomal peptide synthetase [OS=Streptomyces lividans TK24]	1.04493		other metabolic processes
D6ELL3	submitted name: Phosphohistidine phosphatase [OS=Streptomyces lividans TK24]	1.04384
A0A7U9DQV9	submitted name: Pirin [OS=Streptomyces lividans 1326]	1.04384
D6EL59	submitted name: Alcohol dehydrogenase [OS=Streptomyces lividans TK24]	1.04384
A0A7U9DWT8	submitted name: Organic hydroperoxide resistance protein [OS=Streptomyces lividans 1326]	1.04275		stress response;other biological processes
A0A7U9DX36	tRNA dimethylallyltransferase [OS=Streptomyces lividans 1326]	1.04275		RNA metabolism OR transcription;other metabolic processes
A0A7U9DZ03	submitted name: 3-oxoacyl-(Acyl-carrier protein) reductase [OS=Streptomyces lividans 1326]	1.04275
A0A7U9HCG2	Phosphate transport system permease protein [OS=Streptomyces lividans 1326]	1.04275	plasma membrane;other membranes	transport
A0A7U8V398	submitted name: Secreted protein [OS=Streptomyces lividans TK24]	1.04167		other metabolic processes;transport
A0A076ME74	Putative restriction endonuclease domain-containing protein [OS=Streptomyces lividans TK24]	1.04167
A0A7U9H9A0	submitted name: Putative lipoprotein [OS=Streptomyces lividans 1326]	1.04167
A0A7U9DST6	SAF domain-containing protein [OS=Streptomyces lividans 1326]	1.04167	other membranes
A0A7U9DS44	submitted name: Cell envelope-associated transcriptional attenuator LytR-CpsA-Psr [OS=Streptomyces lividans 1326]	1.04058	other membranes
A0A7U9DVG5	submitted name: Putative integral membrane protein [OS=Streptomyces lividans 1326]	1.04058	plasma membrane;other membranes
D6EUV9	submitted name: Secreted esterase [OS=Streptomyces lividans TK24]	1.0395	plasma membrane;other membranes	protein metabolism
D6ECP9	Bifunctional protein FolD [OS=Streptomyces lividans TK24]	1.0395		other metabolic processes
A0A7U9DR67	Chaperone protein DnaJ [OS=Streptomyces lividans 1326]	1.03842	other cell component	protein metabolism;DNA metabolism;other metabolic processes;stress response
A0A7U9HBL0	submitted name: 4-nitrophenylphosphatase [OS=Streptomyces lividans 1326]	1.03842
A0A7U9DW38	Deferrochelatase [OS=Streptomyces lividans 1326]	1.03842		transport;other biological processes
D6EI51	Peptidase M20 dimerisation domain-containing protein [OS=Streptomyces lividans TK24]	1.03734
A0A7U9HDY2	2-C-methyl-D-erythritol 2,4-cyclodiphosphate synthase [OS=Streptomyces lividans 1326]	1.03734		other metabolic processes
D6EMJ0	submitted name: Integral membrane protein [OS=Streptomyces lividans TK24]	1.03627	other membranes	protein metabolism;other metabolic processes
A0A7U9HC17	Pyrroline-5-carboxylate reductase [OS=Streptomyces lividans 1326]	1.03627	other cell component	other metabolic processes
D6EQ94	submitted name: Kinase [OS=Streptomyces lividans TK24]	1.0352		other metabolic processes
A0A7U9HFE1	submitted name: Uncharacterized protein [OS=Streptomyces lividans 1326]	1.0352	other membranes
D6EI87	submitted name: Substrate binding protein [OS=Streptomyces lividans TK24]	1.0352	plasma membrane;other membranes;other cell component	transport
A0A7U9DW17	Peptidase S1 domain-containing protein [OS=Streptomyces lividans 1326]	1.0352		protein metabolism
D6EKJ2	submitted name: Aminoglycoside acetyltransferase [OS=Streptomyces lividans TK24]	1.0352		other biological processes
A0A7U9DXT9	submitted name: Uncharacterized protein [OS=Streptomyces lividans 1326]	1.0352
D6EH31	DUF6879 domain-containing protein [OS=Streptomyces lividans TK24]	1.0352
A0A7U8UZE4	submitted name: TetR family transcriptional regulator [OS=Streptomyces lividans TK24]	1.03413
A0A7U9DTR2	submitted name: Hydrolase [OS=Streptomyces lividans 1326]	1.03413
A0A7U9HAR6	submitted name: Putative membrane protein [OS=Streptomyces lividans 1326]	1.03306	other membranes
D6EUE1	Peptidyl-prolyl cis-trans isomerase [OS=Streptomyces lividans TK24]	1.03306		protein metabolism;other metabolic processes
D6EI21	UvrABC system protein A [OS=Streptomyces lividans TK24]	1.03306	other cell component	DNA metabolism;other metabolic processes;stress response
D6EUM2	Transcription regulator PadR N-terminal domain-containing protein [OS=Streptomyces lividans TK24]	1.03306
A0A7U9DRI3	submitted name: Transcriptional regulator, TetR family [OS=Streptomyces lividans 1326]	1.03199		other biological processes
D6EPS4	submitted name: Secreted protein [OS=Streptomyces lividans TK24]	1.03199
D6ENU3	submitted name: Acetyltransferase [OS=Streptomyces lividans TK24]	1.02987
D6ECC7	submitted name: Uncharacterized protein [OS=Streptomyces lividans TK24]	1.02987
D6ERW8	submitted name: Acyltransferase [OS=Streptomyces lividans TK24]	1.02987
A0A7U9DNJ5	submitted name: Two-component system response regulator [OS=Streptomyces lividans 1326]	1.02987		signal transduction
A0A7U9DV41	EccD-like transmembrane domain-containing protein [OS=Streptomyces lividans 1326]	1.02881	other membranes
A0A7U9DWW6	submitted name: ABC transporter integral membrane protein [OS=Streptomyces lividans 1326]	1.02881	plasma membrane;other membranes	transport
A0A7U9DT16	submitted name: Putative Desferrioxamine transporter [OS=Streptomyces lividans 1326]	1.02775
A0A7U8UZT3	submitted name: Diguanylate cyclase/phosphodiesterase [OS=Streptomyces lividans TK24]	1.02775
D6EEK1	submitted name: Secreted peptidase [OS=Streptomyces lividans TK24]	1.02669		protein metabolism
D6EXP8	submitted name: D-aminoacylase [OS=Streptomyces lividans TK24]	1.02669
A0A7U9DQS1	submitted name: Uncharacterized protein [OS=Streptomyces lividans 1326]	1.02459	other membranes
D6EPR1	submitted name: Secreted protein [OS=Streptomyces lividans TK24]	1.02459	plasma membrane;other membranes
A0A7U9E2D9	Putative pterin-4-alpha-carbinolamine dehydratase [OS=Streptomyces lividans 1326]	1.02459		other metabolic processes
A0A7U9DV23	Small ribosomal subunit protein uS9 [OS=Streptomyces lividans 1326]	1.02459	translational apparatus;other cell component	protein metabolism;other metabolic processes
D6EFE0	submitted name: Glucosyltransferase [OS=Streptomyces lividans TK24]	1.02354	plasma membrane;other membranes
D6EFK8	submitted name: NuoM [OS=Streptomyces lividans TK24]	1.02354	other membranes	other metabolic processes;transport
D6EMS7	DUF3090 domain-containing protein [OS=Streptomyces lividans TK24]	1.02354
D6EM58	submitted name: HAD-superfamily hydrolase [OS=Streptomyces lividans TK24]	1.02354
A0A7U9E105	Peptidase S1 domain-containing protein [OS=Streptomyces lividans 1326]	1.02354		protein metabolism
D6EW67	1D-myo-inositol 2-acetamido-2-deoxy-alpha-D-glucopyranoside deacetylase [OS=Streptomyces lividans TK24]	1.02249		other metabolic processes
D6EPC5	submitted name: DNA-binding protein [OS=Streptomyces lividans TK24]	1.02249		other metabolic processes
A0A7U8YRZ5	Alpha/beta hydrolase [OS=Streptomyces lividans TK24]	1.02249
D6EL00	submitted name: MarR family transcriptional regulator [OS=Streptomyces lividans TK24]	1.02145		other biological processes
D6EX26	LmbE family protein [OS=Streptomyces lividans TK24]	1.02145		other metabolic processes
D6EMN6	submitted name: Aldehyde dehydrogenase [OS=Streptomyces lividans TK24]	1.02145
D6EPK2	submitted name: RNA polymerase sigma factor [OS=Streptomyces lividans TK24]	1.02041		RNA metabolism OR transcription;other metabolic processes;other biological processes
A0A7U9DQT3	submitted name: Histone protein Lsr2 [OS=Streptomyces lividans 1326]	1.02041
D6EKY0	submitted name: Dipeptidase [OS=Streptomyces lividans TK24]	1.02041
D6EPX6	submitted name: Uracil permease [OS=Streptomyces lividans TK24]	1.02041	other membranes	transport
A0A7U9HAA5	submitted name: TldD family protein, Actinobacterial subgroup [OS=Streptomyces lividans 1326]	1.02041		protein metabolism
A0A7U9HFC6	submitted name: Cytochrome c551/c552 [OS=Streptomyces lividans 1326]	1.02041		other metabolic processes
D6EK06	YbjN domain-containing protein [OS=Streptomyces lividans TK24]	1.02041
D6EMP4	MaoC-like domain-containing protein [OS=Streptomyces lividans TK24]	1.01937
A0A800PYM2	submitted name: GntR family transcriptional regulator [OS=Streptomyces lividans TK24]	1.01833		other biological processes
A0A7U8YR27	submitted name: Two-component sensor kinase [OS=Streptomyces lividans TK24]	1.01833	other membranes	protein metabolism;other metabolic processes;signal transduction
A0A7U9DR70	submitted name: Transcriptional regulator, TetR family [OS=Streptomyces lividans 1326]	1.01833		other biological processes
D6ESC6	submitted name: Tripeptidylaminopeptidase [OS=Streptomyces lividans TK24]	1.01833
A0A7U8UW95	submitted name: Regulatory protein [OS=Streptomyces lividans TK24]	1.01833
A0A7U9HAE6	submitted name: Putative integral membrane protein [OS=Streptomyces lividans 1326]	1.01833	other membranes
A0A7U9H9T5	submitted name: Putative cytochrome P450 [OS=Streptomyces lividans 1326]	1.01833
A0A7U9DZ10	submitted name: ATP-binding protein [OS=Streptomyces lividans 1326]	1.01729		transport
D6EFK7	NADH-quinone oxidoreductase subunit N [OS=Streptomyces lividans TK24]	1.01729	plasma membrane;other membranes	other metabolic processes;transport
A0A7U9DQX3	submitted name: Putative activity regulator of membrane protease YbbK [OS=Streptomyces lividans 1326]	1.01729	other membranes	protein metabolism
A0A7U9DJ85	Secreted protein [OS=Streptomyces lividans 1326]	1.01729
A0A7U8V292	submitted name: Secreted protein [OS=Streptomyces lividans TK24]	1.01626
D6ET47	Acetate kinase [OS=Streptomyces lividans TK24]	1.01626	other cell component	other metabolic processes
A0A7U8YPV5	Calcineurin-like phosphoesterase domain-containing protein [OS=Streptomyces lividans TK24]	1.01523
D6EWL9	Glucanase [OS=Streptomyces lividans TK24]	1.01523		other metabolic processes
A0A7U9DSY8	submitted name: Putative membrane protein [OS=Streptomyces lividans 1326]	1.01523	other membranes
A0A7U9DJR9	submitted name: Adenylate cyclase [OS=Streptomyces lividans 1326]	1.01523
D6EIV4	Cytochrome bc1 complex Rieske iron-sulfur subunit [OS=Streptomyces lividans TK24]	1.01523	plasma membrane;other membranes
A0A7U9DWQ8	N-acetylmuramic acid 6-phosphate etherase [OS=Streptomyces lividans 1326]	1.01523	cytosol	other metabolic processes;other biological processes
D6EMB4	Membrane protein insertase YidC [OS=Streptomyces lividans TK24]	1.01523	other membranes	transport;other biological processes
A0A7U9DVK0	submitted name: Low-specificity L-threonine aldolase [OS=Streptomyces lividans 1326]	1.0142		other metabolic processes
A0A7U9DT79	submitted name: Putative secreted protein [OS=Streptomyces lividans 1326]	1.0142
D6EG48	submitted name: Dehydrogenase [OS=Streptomyces lividans TK24]	1.01317
A0A7U9DSR9	submitted name: Putative membrane protein [OS=Streptomyces lividans 1326]	1.01317	other membranes
A0A7U8V367	submitted name: Acyltransferase [OS=Streptomyces lividans TK24]	1.01317
D6EIX1	submitted name: Glycosyl transferase [OS=Streptomyces lividans TK24]	1.01317
A0A7U9DXH8	submitted name: Copper export protein [OS=Streptomyces lividans 1326]	1.01317	plasma membrane;other membranes;other cell component	transport;other biological processes
D6ESZ4	submitted name: Oligopeptide-binding lipoprotein [OS=Streptomyces lividans TK24]	1.01317	plasma membrane;other membranes;other cell component	transport
A0A7U9DRE1	submitted name: Mec [OS=Streptomyces lividans 1326]	1.01317		protein metabolism
D6EYE5	submitted name: Transcriptional repressor [OS=Streptomyces lividans TK24]	1.01317
D6ENQ8	Large ribosomal subunit protein bL20 [OS=Streptomyces lividans TK24]	1.01215	translational apparatus;other cell component	cell organization and biogenesis;protein metabolism;other metabolic processes
D6EV64	submitted name: Helicase [OS=Streptomyces lividans TK24]	1.01215		cell organization and biogenesis
D6EVH8	submitted name: Acetyltransferase [OS=Streptomyces lividans TK24]	1.01215
D6EME5	Peptidase S54 rhomboid domain-containing protein [OS=Streptomyces lividans TK24]	1.01215	other membranes
A0A7U9HBY2	submitted name: Putative secreted transglycosylase [OS=Streptomyces lividans 1326]	1.01112	other membranes
A0A7U9H9P9	Lipid II isoglutaminyl synthase (glutamine-hydrolyzing) subunit GatD [OS=Streptomyces lividans 1326]	1.01112		cell organization and biogenesis;other metabolic processes;other biological processes
A0A7U9DSN8	Protein GrpE [OS=Streptomyces lividans 1326]	1.0101	other cell component	protein metabolism;other metabolic processes
A0A7U9E1Y6	submitted name: Squalene--hopene cyclase [OS=Streptomyces lividans 1326]	1.0101	other cell component	other metabolic processes
D6ELB1	submitted name: Large secreted protein [OS=Streptomyces lividans TK24]	1.0101
A0A7U8UWM5	THUMP-like domain-containing protein [OS=Streptomyces lividans TK24]	1.0101		other metabolic processes
A0A7U9DUY5	submitted name: Thiamin ABC transporter, substrate-binding component [OS=Streptomyces lividans 1326]	1.0101		transport
A0A7U9DQH2	submitted name: Iron-siderophore binding lipoprotein [OS=Streptomyces lividans 1326]	1.0101
A0A7U8V0V0	Tricorn protease homolog [OS=Streptomyces lividans TK24]	1.00908	other cell component	protein metabolism
A0A7U8YTM9	submitted name: TetR family transcriptional regulator [OS=Streptomyces lividans TK24]	1.00908
A0A7U9HBX3	N-acetylmuramoyl-L-alanine amidase [OS=Streptomyces lividans 1326]	1.00908		cell organization and biogenesis;other metabolic processes
A0A7U9E0T8	submitted name: Gamma-Butyrolactone Receptor [OS=Streptomyces lividans 1326]	1.00908		other biological processes
A0A7U8UZJ6	submitted name: Type II restriction-modification system DNA adenine-specific methylase [OS=Streptomyces lividans TK24]	1.00908		DNA metabolism;other metabolic processes;stress response
A0A7U8V1G6	[ribosomal protein uS5]-alanine N-acetyltransferase [OS=Streptomyces lividans TK24]	1.00806	other cell component
D6EDU3	submitted name: IolB protein [OS=Streptomyces lividans TK24]	1.00806		other metabolic processes
D6EPP8	submitted name: HIT family protein [OS=Streptomyces lividans TK24]	1.00806
A0A7U9HCW3	Heavy metal transporter [OS=Streptomyces lividans 1326]	1.00806	other membranes
A0A7U9H9M9	Xylulose kinase [OS=Streptomyces lividans 1326]	1.00705		other metabolic processes
D6EF81	submitted name: Acetyl-CoA acetyltransferase [OS=Streptomyces lividans TK24]	1.00705
A0A7U9DUK6	submitted name: Putative ABC transporter transmembrane protein [OS=Streptomyces lividans 1326]	1.00705	plasma membrane;other membranes	transport
A0A7U9DRK9	DUF3566 domain-containing protein [OS=Streptomyces lividans 1326]	1.00705	other membranes
A0A7U9DTI8	Protein kinase domain-containing protein [OS=Streptomyces lividans 1326]	1.00705
A0A7U9DWJ2	DUF5926 domain-containing protein [OS=Streptomyces lividans 1326]	1.00604
D6EM62	submitted name: Cytochrome d ubiquinol oxidase, subunit II [OS=Streptomyces lividans TK24]	1.00604	plasma membrane;other membranes
A0A7U8YUA2	SH3b domain-containing protein [OS=Streptomyces lividans TK24]	1.00604
A0A7U8YYA0	submitted name: Branched chain amino acid transport permease [OS=Streptomyces lividans TK24]	1.00604	plasma membrane;other membranes	transport
A0A7U9HCH5	VWFA domain-containing protein [OS=Streptomyces lividans 1326]	1.00604
A0A7U9DTU4	submitted name: Maleylpyruvate isomerase, mycothiol-dependent [OS=Streptomyces lividans 1326]	1.00503
A0A7U9DWQ1	submitted name: Integral membrane protein [OS=Streptomyces lividans 1326]	1.00503	other membranes
A0A7U9DPV4	submitted name: Cytochrome P450 monooxygenase [OS=Streptomyces lividans 1326]	1.00503
A0A7U9HDW6	submitted name: NTP pyrophosphohydrolase [OS=Streptomyces lividans 1326]	1.00503
A0A7U9DZ08	submitted name: RNA polymerase sigma-70 factor [OS=Streptomyces lividans 1326]	1.00402		RNA metabolism OR transcription;other metabolic processes;other biological processes
D6EFY7	Septation ring formation regulator EzrA [OS=Streptomyces lividans TK24]	1.00301	other membranes
A0A7U9HDS3	Phosphoribosylformylglycinamidine synthase subunit PurS [OS=Streptomyces lividans 1326]	1.00301	other cell component	other metabolic processes
D6EHH0	submitted name: Maltose permease [OS=Streptomyces lividans TK24]	1.00301	plasma membrane;other membranes	transport
A0A7U9DRK1	submitted name: Putative DNA-binding protein [OS=Streptomyces lividans 1326]	1.00301
D6ER04	Uracil-DNA glycosylase [OS=Streptomyces lividans TK24]	1.00301	other cell component	DNA metabolism;other metabolic processes;stress response
A0A7U9DZR4	submitted name: Serine/threonine protein phosphatase [OS=Streptomyces lividans 1326]	1.001
D6ESC8	submitted name: Acyltransferase [OS=Streptomyces lividans TK24]	1.001
A0A7U8USY1	submitted name: Integral membrane protein [OS=Streptomyces lividans TK24]	1.001	plasma membrane;other membranes
A7TUQ6	submitted name: Putative divalent ion tolerance protein [OS=Streptomyces lividans]	1		other biological processes
A0A7U8YV27	submitted name: Acetyltransferase [OS=Streptomyces lividans TK24]	1
D6EMS5	Magnesium transport protein CorA [OS=Streptomyces lividans TK24]	1	plasma membrane;other membranes	transport
D6ET99	ATP synthase subunit alpha [OS=Streptomyces lividans TK24]	1	plasma membrane;other membranes	other metabolic processes;transport
A0A7U8YXK9	beta-N-acetylhexosaminidase [OS=Streptomyces lividans TK24]	0.999001		other metabolic processes
D6EPS8	Endolytic murein transglycosylase [OS=Streptomyces lividans TK24]	0.999001	plasma membrane;other membranes	cell organization and biogenesis;other metabolic processes
D6EE39	Protein translocase subunit SecY [OS=Streptomyces lividans TK24]	0.999001	plasma membrane;other membranes	transport;other biological processes
A0A7U9DWM0	Gp5/Type VI secretion system Vgr protein OB-fold domain-containing protein [OS=Streptomyces lividans 1326]	0.999001
D6EMP5	submitted name: Redox-sensitive transcriptional activator SoxR [OS=Streptomyces lividans TK24]	0.999001		stress response;other biological processes
D6EUZ2	submitted name: Integral membrane protein [OS=Streptomyces lividans TK24]	0.999001
D6EF73	submitted name: BCCT family transporter [OS=Streptomyces lividans TK24]	0.998004	plasma membrane;other membranes	transport
A0A7U9HER3	HTH marR-type domain-containing protein [OS=Streptomyces lividans 1326]	0.998004		other biological processes
A0A7U9DTV9	Fumarate hydratase class I [OS=Streptomyces lividans 1326]	0.998004		other metabolic processes
D6EFN5	submitted name: Lipoprotein [OS=Streptomyces lividans TK24]	0.998004
A0A7U9HEK1	submitted name: Uncharacterized protein [OS=Streptomyces lividans 1326]	0.997009
A0A7U9DQM6	Htaa domain-containing protein [OS=Streptomyces lividans 1326]	0.997009	other membranes
A0A7U8UT42	Aminopeptidase N [OS=Streptomyces lividans TK24]	0.997009		protein metabolism
A0A7U9DKD5	submitted name: Iron-uptake factor PiuB [OS=Streptomyces lividans 1326]	0.996016	other membranes
D6EKG7	submitted name: UPF0042 protein [OS=Streptomyces lividans TK24]	0.996016
A0A7U9DVS3	Solute-binding protein family 5 domain-containing protein [OS=Streptomyces lividans 1326]	0.996016	plasma membrane;other membranes;other cell component	transport
A0A7U8V0P7	submitted name: Secreted protein [OS=Streptomyces lividans TK24]	0.996016
A0A7U9DTB7	submitted name: Putative amino acid permease [OS=Streptomyces lividans 1326]	0.996016	plasma membrane;other membranes	transport
D6EKB8	submitted name: SAM-dependent methyltransferase [OS=Streptomyces lividans TK24]	0.995025		other metabolic processes
D6EWD3	endopeptidase La [OS=Streptomyces lividans TK24]	0.995025		protein metabolism;other metabolic processes
A0A7U9DZF4	submitted name: Putative secreted protein [OS=Streptomyces lividans 1326]	0.995025
A0A7U9DMH5	submitted name: Uncharacterized protein [OS=Streptomyces lividans 1326]	0.995025
A0A7U9HDD2	Large ribosomal subunit protein uL15 [OS=Streptomyces lividans 1326]	0.994036	translational apparatus	protein metabolism;other metabolic processes
A0A7U9DPF5	Carboxylate--amine ligase [OS=Streptomyces lividans 1326]	0.994036
A0A7U9DWH4	submitted name: Glycine-rich secreted protein [OS=Streptomyces lividans 1326]	0.994036
D6EE06	submitted name: Transcriptional regulator [OS=Streptomyces lividans TK24]	0.992063		other biological processes
A0A7U8V2N2	FHA domain-containing protein [OS=Streptomyces lividans TK24]	0.992063
D6ESF4	Probable DNA ligase [OS=Streptomyces lividans TK24]	0.99108		DNA metabolism;other metabolic processes;stress response;other biological processes
A0A7U9HD14	Phosphoenolpyruvate carboxykinase [GTP] [OS=Streptomyces lividans 1326]	0.99108	other cell component	other metabolic processes
D6EXQ9	DUF255 domain-containing protein [OS=Streptomyces lividans TK24]	0.99108		other metabolic processes
A0A7U8V4Y4	submitted name: CDP-diacylglycerol-glycerol-3-phosphate 3-phosphatidyl-transferase [OS=Streptomyces lividans TK24]	0.990099	other membranes	other metabolic processes
A0A7U9DT85	submitted name: ABC transporter ATP-binding protein [OS=Streptomyces lividans 1326]	0.990099
O85694	submitted name: Uncharacterized protein [OS=Streptomyces lividans]	0.98912
A0A7U9HEG2	submitted name: Oligopeptide transport system permease protein OppC [OS=Streptomyces lividans 1326]	0.988142	plasma membrane;other membranes	transport
A0A7U9DY79	submitted name: Ferric hydroxamate ABC transporter [OS=Streptomyces lividans 1326]	0.988142
A0A7U9DSR7	submitted name: NADH dehydrogenase [OS=Streptomyces lividans 1326]	0.988142		other metabolic processes
A0A7U8YTW0	submitted name: Secreted protein [OS=Streptomyces lividans TK24]	0.988142	other membranes
D6EUJ5	Multi-component regulatory system-8 [OS=Streptomyces lividans TK24]	0.988142
A0A7U8V559	Methionyl-tRNA formyltransferase [OS=Streptomyces lividans TK24]	0.988142		protein metabolism;RNA metabolism OR transcription;other metabolic processes
D6ED76	submitted name: Zinc-containing dehydrogenase [OS=Streptomyces lividans TK24]	0.988142
A0A7U8UX02	submitted name: Amino acid transporter [OS=Streptomyces lividans TK24]	0.987167	plasma membrane;other membranes	transport
D6EP15	Integral membrane protein [OS=Streptomyces lividans TK24]	0.987167
A0A7U9DT99	Large ribosomal subunit protein uL22 [OS=Streptomyces lividans 1326]	0.987167	translational apparatus	protein metabolism;other metabolic processes
D6ED04	Large ribosomal subunit protein bL27 [OS=Streptomyces lividans TK24]	0.987167	translational apparatus;other cell component	protein metabolism;other metabolic processes
D6EX92	AIM24 family protein [OS=Streptomyces lividans TK24]	0.987167
A0A7U8UW18	DUF3117 domain-containing protein [OS=Streptomyces lividans TK24]	0.986193
A0A7U9DLN2	Peptidase E [OS=Streptomyces lividans 1326]	0.985222	other cell component	protein metabolism
D6ELV3	submitted name: Lipoprotein [OS=Streptomyces lividans TK24]	0.984252
A0A7U9E320	submitted name: Putative DNA-binding protein [OS=Streptomyces lividans 1326]	0.984252
A0A7U9E2Q8	submitted name: Putative carboxypeptidase [OS=Streptomyces lividans 1326]	0.983284		protein metabolism
D6ERK0	Ribonuclease 3 [OS=Streptomyces lividans TK24]	0.983284	other cell component	RNA metabolism OR transcription;other metabolic processes
A0A7U9HA71	submitted name: Putative metal-transport protein [OS=Streptomyces lividans 1326]	0.983284	plasma membrane;other membranes	transport
A0A7U9DMX2	UspA domain-containing protein [OS=Streptomyces lividans 1326]	0.982318
A0A7U9DMT9	NH(3)-dependent NAD(+) synthetase [OS=Streptomyces lividans 1326]	0.982318	other cell component	other metabolic processes
A0A7U9DTL7	submitted name: Transcriptional regulator, TetR family [OS=Streptomyces lividans 1326]	0.982318		other biological processes
A0A7U9DW94	submitted name: Putative secreted protein [OS=Streptomyces lividans 1326]	0.981354	other membranes
A0A7U9HC34	submitted name: Putative dimeric protein [OS=Streptomyces lividans 1326]	0.981354	other membranes
A0A7U8V3H5	submitted name: Bifunctional RNase H/acid phosphatase [OS=Streptomyces lividans TK24]	0.981354	other cell component
A0A7U9DV02	submitted name: Uncharacterized protein [OS=Streptomyces lividans 1326]	0.981354
A0A7U9DKC6	Enoyl reductase (ER) domain-containing protein [OS=Streptomyces lividans 1326]	0.981354
A0A7U9DTP2	submitted name: Uncharacterized protein [OS=Streptomyces lividans 1326]	0.981354
A0A7U9HF17	HEXXH motif domain-containing protein [OS=Streptomyces lividans 1326]	0.980392
A0A7U8V4K5	submitted name: Spore-associated protein A [OS=Streptomyces lividans TK24]	0.980392
A0A7U9DTS8	Luciferase-like domain-containing protein [OS=Streptomyces lividans 1326]	0.980392
D6EX27	submitted name: RNA polymerase sigma factor [OS=Streptomyces lividans TK24]	0.979432		RNA metabolism OR transcription;other metabolic processes;other biological processes
D6EE31	Large ribosomal subunit protein bL17 [OS=Streptomyces lividans TK24]	0.979432	translational apparatus;other cell component	protein metabolism;other metabolic processes
A0A7U8YTX6	Transport permease protein [OS=Streptomyces lividans TK24]	0.979432	plasma membrane;other membranes	transport
D6EDV2	submitted name: Beta-ketoadipyl-CoA thiolase [OS=Streptomyces lividans TK24]	0.979432
A0A7U9HA43	submitted name: Putative DNA-binding protein [OS=Streptomyces lividans 1326]	0.978474
D6EDZ2	submitted name: Two-component system response regulator [OS=Streptomyces lividans TK24]	0.978474		signal transduction;other biological processes
D6EM50	submitted name: ABC transporter ATP-binding protein [OS=Streptomyces lividans TK24]	0.978474
D6ESZ3	submitted name: Oligopeptide transport system integral membrane protein [OS=Streptomyces lividans TK24]	0.977517	plasma membrane;other membranes	transport
D6ERK8	submitted name: Phosphomethylpyrimidine kinase [OS=Streptomyces lividans TK24]	0.977517		other metabolic processes
D6ERS5	Integral membrane protein [OS=Streptomyces lividans TK24]	0.977517
A0A7U9HAW7	submitted name: Transmembrane protein [OS=Streptomyces lividans 1326]	0.976562	other membranes
A0A7U9DWJ0	Carbohydrate-binding/sugar hydrolysis domain-containing protein [OS=Streptomyces lividans 1326]	0.976562
D6EE57	Large ribosomal subunit protein uL23 [OS=Streptomyces lividans TK24]	0.976562	cytosol;translational apparatus	protein metabolism;other metabolic processes
A0A7U9DLS4	submitted name: Succinyl-CoA synthetase, alpha subunit-related enzyme [OS=Streptomyces lividans 1326]	0.976562
A0A7U8YUF4	Hydrolase [OS=Streptomyces lividans TK24]	0.97561
D6EFE7	submitted name: Lipoprotein [OS=Streptomyces lividans TK24]	0.97561
A0A7U9DWF1	Single-stranded DNA-binding protein [OS=Streptomyces lividans 1326]	0.97561		DNA metabolism;other metabolic processes
D6EE58	Large ribosomal subunit protein uL4 [OS=Streptomyces lividans TK24]	0.97561	translational apparatus;other cell component	protein metabolism;other metabolic processes
A0A7U9HAR2	submitted name: NADPH-dependent reductase [OS=Streptomyces lividans 1326]	0.974659	plasma membrane;other membranes	other metabolic processes;transport
A0A7U9DYR8	submitted name: Muramoyltetrapeptide carboxypeptidase [OS=Streptomyces lividans 1326]	0.974659		protein metabolism
D6EY96	ribose-phosphate diphosphokinase [OS=Streptomyces lividans TK24]	0.974659		other metabolic processes
A0A7U9DY77	Succinate dehydrogenase iron-sulfur subunit [OS=Streptomyces lividans 1326]	0.974659		other metabolic processes
D6EFG1	MaoC-like domain-containing protein [OS=Streptomyces lividans TK24]	0.974659	other cell component	other metabolic processes
A0A7U9E2A2	ABM domain-containing protein [OS=Streptomyces lividans 1326]	0.97371
A0A7U9DS90	submitted name: Putative integral membrane protein [OS=Streptomyces lividans 1326]	0.97371	other membranes
A0A7U9DY55	HTH cro/C1-type domain-containing protein [OS=Streptomyces lividans 1326]	0.972763	other membranes
A0A7U9DSH7	PAS domain-containing protein [OS=Streptomyces lividans 1326]	0.972763		other biological processes
A0A7U9E0K2	Large ribosomal subunit protein bL32 [OS=Streptomyces lividans 1326]	0.972763	translational apparatus	protein metabolism;other metabolic processes
A0A7U8UTE4	Type I phosphodiesterase/nucleotide pyrophosphatase [OS=Streptomyces lividans TK24]	0.972763	other membranes
A0A7U9DRQ1	submitted name: Cytochrome d ubiquinol oxidase subunit I [OS=Streptomyces lividans 1326]	0.972763	plasma membrane;other membranes;other cell component	other metabolic processes
A0A7U9DVY8	submitted name: Putative peptidoglycan lipid II flippase MurJ [OS=Streptomyces lividans 1326]	0.972763	plasma membrane;other membranes
A0A7U8UZT6	Helix-turn-helix domain-containing protein [OS=Streptomyces lividans TK24]	0.972763
A0A7U8UUW7	submitted name: Secreted protein [OS=Streptomyces lividans TK24]	0.972763
D6EMC0	Beta sliding clamp [OS=Streptomyces lividans TK24]	0.972763	other cell component	DNA metabolism;other metabolic processes
A0A7U9DTD6	submitted name: Ribosomal-protein-S18p-alanine acetyltransferase [OS=Streptomyces lividans 1326]	0.971817
A0A7U9DK76	submitted name: Putative hydrolase [OS=Streptomyces lividans 1326]	0.971817
D6EWM1	submitted name: Glycosyl transferase [OS=Streptomyces lividans TK24]	0.971817	other membranes	other metabolic processes
D6ETG7	submitted name: Penicillin-binding protein [OS=Streptomyces lividans TK24]	0.971817
D6EP98	submitted name: Glutamate binding protein [OS=Streptomyces lividans TK24]	0.971817	other cell component
A0A7U9HDU9	submitted name: Acyl-CoA dehydrogenase [OS=Streptomyces lividans 1326]	0.970874
A0A7U9HBB7	Ribonuclease Z [OS=Streptomyces lividans 1326]	0.970874		RNA metabolism OR transcription;other metabolic processes
D6EP31	submitted name: Phosphocarrier protein hpr [OS=Streptomyces lividans TK24]	0.970874
A0A7U9DW62	Multifunctional fusion protein [OS=Streptomyces lividans 1326]	0.970874	plasma membrane;other membranes	transport;other biological processes
A0A7U9DL72	Apolipoprotein N-acyltransferase [OS=Streptomyces lividans 1326]	0.969932	plasma membrane;other membranes	protein metabolism;other metabolic processes
A0A7U9DTZ3	Integral membrane protein [OS=Streptomyces lividans 1326]	0.968992	other membranes
D6EQS0	submitted name: Exporter [OS=Streptomyces lividans TK24]	0.968992	plasma membrane;other membranes	transport
A0A7U9DW86	submitted name: Putative DNA-binding protein [OS=Streptomyces lividans 1326]	0.968992
A0A7U8UVH1	AIM24 family protein [OS=Streptomyces lividans TK24]	0.968054
A0A7U9DR51	Beta-glucosidase [OS=Streptomyces lividans 1326]	0.968054		other metabolic processes
A0A7U9DSS6	ESAT-6-like protein [OS=Streptomyces lividans 1326]	0.968054
D6ETA0	ATP synthase subunit delta [OS=Streptomyces lividans TK24]	0.968054	plasma membrane;other membranes	other metabolic processes;transport
D6EU30	submitted name: Integral membrane protein [OS=Streptomyces lividans TK24]	0.967118
A0A7U9HAV5	submitted name: Putative lipoprotein [OS=Streptomyces lividans 1326]	0.967118
D6EFJ3	Glyoxalase-like domain-containing protein [OS=Streptomyces lividans TK24]	0.967118
A0A7U9E2P2	3-keto-disaccharide hydrolase domain-containing protein [OS=Streptomyces lividans 1326]	0.967118		other metabolic processes
A0A7U8YX64	submitted name: Fatty acid acyl-CoA dehydrogenase [OS=Streptomyces lividans TK24]	0.966184
A0A7U9DWF6	Delta-aminolevulinic acid dehydratase [OS=Streptomyces lividans 1326]	0.966184		other metabolic processes
A0A7U9DT40	glycerophosphodiester phosphodiesterase [OS=Streptomyces lividans 1326]	0.966184		other metabolic processes
A0A7U9HD66	Ferredoxin [OS=Streptomyces lividans 1326]	0.966184
D6EQ38	CDP-diacylglycerol--glycerol-3-phosphate 1-phosphatidyltransferase [OS=Streptomyces lividans TK24]	0.966184	plasma membrane;other membranes	other metabolic processes
D6ERX7	submitted name: Dehydrogenase [OS=Streptomyces lividans TK24]	0.966184
A0A7U9HBK0	submitted name: Putative lipoprotein [OS=Streptomyces lividans 1326]	0.966184
A0A7U9DT36	submitted name: Sterol-regulatory element binding protein (SREBP) site 2 protease family [OS=Streptomyces lividans 1326]	0.966184	plasma membrane;other membranes	protein metabolism
A0A7U9HAW2	Aldose 1-epimerase [OS=Streptomyces lividans 1326]	0.965251		other metabolic processes
A0A7U9E451	submitted name: Secreted protein [OS=Streptomyces lividans 1326]	0.965251		other metabolic processes
A0A7U9DYQ1	submitted name: Putative peptide ABC transporter, substrate-binding protein [OS=Streptomyces lividans 1326]	0.965251	plasma membrane;other membranes;other cell component	transport
D6ECT4	submitted name: Uncharacterized protein [OS=Streptomyces lividans TK24]	0.965251
D6EV05	Sensor histidine kinase MtrB [OS=Streptomyces lividans TK24]	0.96432	other membranes	protein metabolism;other metabolic processes;signal transduction
O85698	Nitroreductase [OS=Streptomyces lividans]	0.96432
D6EIF8	submitted name: Lipoprotein [OS=Streptomyces lividans TK24]	0.963391
A0A7U8YRR3	submitted name: Sensor kinase [OS=Streptomyces lividans TK24]	0.963391	other membranes	protein metabolism;other metabolic processes;signal transduction
D6EUN7	submitted name: Polyprenyl synthetase [OS=Streptomyces lividans TK24]	0.963391		other metabolic processes
A0A7U9HDJ8	Glycerol-3-phosphate dehydrogenase [NAD(P)+] [OS=Streptomyces lividans 1326]	0.963391	other cell component	other metabolic processes
D6EE34	Small ribosomal subunit protein uS13 [OS=Streptomyces lividans TK24]	0.961538	translational apparatus;other cell component	protein metabolism;other metabolic processes
D6EHB9	submitted name: TetR family transcriptional regulator [OS=Streptomyces lividans TK24]	0.961538		other biological processes
A0A7U9DT42	Large ribosomal subunit protein uL3 [OS=Streptomyces lividans 1326]	0.961538	translational apparatus;other cell component	protein metabolism;other metabolic processes
A0A7U9DL16	submitted name: Putative glycogen synthase, ADP-glucose transglucosylase, Actinobacterial type [OS=Streptomyces lividans 1326]	0.961538		other metabolic processes
D6EQZ0	Cytochrome bc1 complex Rieske iron-sulfur subunit [OS=Streptomyces lividans TK24]	0.961538
D6EUT8	UPF0182 protein SSPG_02482 [OS=Streptomyces lividans TK24]	0.960615	plasma membrane;other membranes
A0A7U9HB62	submitted name: Regulator of polyketide synthase expression [OS=Streptomyces lividans 1326]	0.960615
D6ENK2	submitted name: Lipoprotein oligopeptide binding protein [OS=Streptomyces lividans TK24]	0.960615	plasma membrane;other membranes;other cell component	transport
D6EKX5	submitted name: Malto-oligosyltrehalose synthase [OS=Streptomyces lividans TK24]	0.960615		other metabolic processes
D6EX34	submitted name: Membrane protein [OS=Streptomyces lividans TK24]	0.960615	other membranes
A0A7U9DQ09	Probable cytosol aminopeptidase [OS=Streptomyces lividans 1326]	0.960615	other cell component	protein metabolism
A0A7U8YN77	submitted name: Transcriptional regulator [OS=Streptomyces lividans TK24]	0.959693
A0A7U9DNX3	submitted name: Putative lipoprotein [OS=Streptomyces lividans 1326]	0.959693
A0A7U9DMF5	AAA ATPase forming ring-shaped complexes [OS=Streptomyces lividans 1326]	0.958773	other cell component	protein metabolism;other metabolic processes
A0A7U9DWY2	submitted name: Putative integral membrane protein [OS=Streptomyces lividans 1326]	0.958773	plasma membrane;other membranes
A0A7U9DY41	submitted name: Putative lipoprotein [OS=Streptomyces lividans 1326]	0.958773
A0A7U9H912	submitted name: Alpha-mannosidase [OS=Streptomyces lividans 1326]	0.958773		other metabolic processes
A0A7U9DRR3	UPF0303 protein SLI_3199 [OS=Streptomyces lividans 1326]	0.958773
A0A7U8V1A8	submitted name: Lipoprotein [OS=Streptomyces lividans TK24]	0.957854
A0A7H1AGX7	Translation initiation factor IF-1 [OS=Streptomyces lividans TK24]	0.957854	other cell component	protein metabolism;other metabolic processes
D6EE55	Small ribosomal subunit protein uS19 [OS=Streptomyces lividans TK24]	0.957854	translational apparatus;other cell component	protein metabolism;other metabolic processes
A0A7U9HEH1	Polyketide cyclase [OS=Streptomyces lividans 1326]	0.957854
A0A7U9HAK8	submitted name: Phosphodiesterase/alkaline phosphatase D [OS=Streptomyces lividans 1326]	0.957854
A0A7U9DU09	submitted name: Uncharacterized protein [OS=Streptomyces lividans 1326]	0.956938
D6EFU8	submitted name: Oxidoreductase [OS=Streptomyces lividans TK24]	0.956938
A0A7U8YW29	Nudix hydrolase domain-containing protein [OS=Streptomyces lividans TK24]	0.956938
A0A7U9DR64	submitted name: Fe-S oxidoreductase [OS=Streptomyces lividans 1326]	0.956938	other membranes
D6ETU6	submitted name: Oxidoreductase [OS=Streptomyces lividans TK24]	0.956023
A0A7U9DX64	submitted name: Putative DNA-binding protein [OS=Streptomyces lividans 1326]	0.956023
A0A7U8V3A5	submitted name: Secreted protein [OS=Streptomyces lividans TK24]	0.956023	other membranes
D6ESY8	submitted name: Transcriptional regulator [OS=Streptomyces lividans TK24]	0.956023
D6EQ15	Putative hydro-lyase SSPG_06143 [OS=Streptomyces lividans TK24]	0.956023
D6EIE1	submitted name: Secreted amidase [OS=Streptomyces lividans TK24]	0.956023
A0A7U9DP75	submitted name: YcfF/hinT protein: a purine nucleoside phosphoramidase [OS=Streptomyces lividans 1326]	0.95511
D6ER02	submitted name: 3-ketoacyl-(Acyl-carrier-protein) reductase [OS=Streptomyces lividans TK24]	0.95511
A0A7U9DZX5	tRNA pseudouridine synthase B [OS=Streptomyces lividans 1326]	0.954198		RNA metabolism OR transcription;other metabolic processes
A0A7U8V1W9	submitted name: Allantoate amidohydrolase [OS=Streptomyces lividans TK24]	0.954198
A0A7U9DSG3	submitted name: Putative integral membrane ATPase [OS=Streptomyces lividans 1326]	0.953289	plasma membrane;other membranes	transport
D6EM66	submitted name: Serine/threonine protein kinase [OS=Streptomyces lividans TK24]	0.953289
A0A7U9DP53	Small ribosomal subunit protein uS4 [OS=Streptomyces lividans 1326]	0.953289	translational apparatus	protein metabolism;other metabolic processes
A0A7U9E3G2	BPP domain-containing protein [OS=Streptomyces lividans 1326]	0.952381
A0A7U8V135	Glutamine-dependent NAD(+) synthetase [OS=Streptomyces lividans TK24]	0.952381	other cell component	other metabolic processes
A0A7U9HC61	submitted name: Phosphoserine phosphatase [OS=Streptomyces lividans 1326]	0.951475	other membranes
D6EU27	L-cysteine desulfhydrase Cds1 [OS=Streptomyces lividans TK24]	0.951475	other cell component	other metabolic processes
D6ERI1	submitted name: Lipoprotein [OS=Streptomyces lividans TK24]	0.95057
D6EKJ1	submitted name: ABC transporter [OS=Streptomyces lividans TK24]	0.95057		other biological processes
A0A7U9DU22	Succinyl-diaminopimelate desuccinylase [OS=Streptomyces lividans 1326]	0.95057		other metabolic processes
A0A7U9DPW5	dITP/XTP pyrophosphatase [OS=Streptomyces lividans 1326]	0.95057		other metabolic processes
D6ET80	submitted name: Uncharacterized protein [OS=Streptomyces lividans TK24]	0.95057
D6EW77	submitted name: Peptide transport system ATP-binding subunit [OS=Streptomyces lividans TK24]	0.949668		transport
A0A7U9E043	Damage-control phosphatase ARMT1-like metal-binding domain-containing protein [OS=Streptomyces lividans 1326]	0.949668
A0A076MJC8	Pyridoxamine 5'-phosphate oxidase putative domain-containing protein [OS=Streptomyces lividans TK24]	0.948767
D6ED57	DUF2264 domain-containing protein [OS=Streptomyces lividans TK24]	0.948767
D6ECI8	submitted name: Lipoprotein [OS=Streptomyces lividans TK24]	0.948767	plasma membrane;other membranes
D6EL47	submitted name: Uncharacterized protein [OS=Streptomyces lividans TK24]	0.947867
A0A7U8YVH1	submitted name: Secreted protein [OS=Streptomyces lividans TK24]	0.947867	other membranes
D6EXT4	NAD(P)-binding domain-containing protein [OS=Streptomyces lividans TK24]	0.947867
D6EJQ5	submitted name: Transcriptional regulator for glyoxylate bypass [OS=Streptomyces lividans TK24]	0.947867		other biological processes
A0A7U9HGG0	Oxidoreductase [OS=Streptomyces lividans 1326]	0.947867
A0A7U9DJN2	DUF1080 domain-containing protein [OS=Streptomyces lividans 1326]	0.947867
D6ELA1	submitted name: Secreted penicillin-binding protein [OS=Streptomyces lividans TK24]	0.947867
A0A7U8YX02	PE-PGRS family protein [OS=Streptomyces lividans TK24]	0.947867
D6EEK0	Trypsin-co-occurring domain-containing protein [OS=Streptomyces lividans TK24]	0.94697
A0A7U9E040	submitted name: RsbR, positive regulator of sigma-B [OS=Streptomyces lividans 1326]	0.94697
D6EP35	submitted name: Zinc protease [OS=Streptomyces lividans TK24]	0.94697		protein metabolism
A0A7U9DN65	Phosphatidylglycerol--prolipoprotein diacylglyceryl transferase [OS=Streptomyces lividans 1326]	0.94697	plasma membrane;other membranes	protein metabolism;other metabolic processes
A0A7U8UYC3	Ribonuclease P protein component [OS=Streptomyces lividans TK24]	0.94697		RNA metabolism OR transcription;other metabolic processes
D6EYJ7	Transcriptional regulator [OS=Streptomyces lividans TK24]	0.94697
A0A7U8UVT7	TerD domain-containing protein [OS=Streptomyces lividans TK24]	0.94697
A0A7U9E016	DUF5107 domain-containing protein [OS=Streptomyces lividans 1326]	0.94697
D6ELN9	Roadblock/LAMTOR2 domain-containing protein [OS=Streptomyces lividans TK24]	0.94697
D6EMA2	Secreted protein [OS=Streptomyces lividans TK24]	0.946074		other metabolic processes
A0A7U9DRU7	submitted name: Cytoplasmic membrane protein FsxA [OS=Streptomyces lividans 1326]	0.946074	other membranes
A0A7U9DS93	Secreted protein [OS=Streptomyces lividans 1326]	0.946074	other membranes
A0A7U8YTN9	AMP-dependent synthetase/ligase domain-containing protein [OS=Streptomyces lividans TK24]	0.946074
D6ECG8	histidine kinase [OS=Streptomyces lividans TK24]	0.946074	other membranes	protein metabolism;other metabolic processes;signal transduction
A0A7U9DNH5	Dihydrolipoyl dehydrogenase [OS=Streptomyces lividans 1326]	0.946074
D6EFG2	UPF0336 protein SSPG_03044 [OS=Streptomyces lividans TK24]	0.946074
D6EDN5	submitted name: Beta-D-xylosidase [OS=Streptomyces lividans TK24]	0.946074	other cell component	other metabolic processes
D6ESA8	Methyltransferase type 11 domain-containing protein [OS=Streptomyces lividans TK24]	0.94518		other metabolic processes
A0A7U9E099	submitted name: Putative DnaK suppressor protein [OS=Streptomyces lividans 1326]	0.94518
A0A7U9DRN8	Ribulose-phosphate 3-epimerase [OS=Streptomyces lividans 1326]	0.94518		other metabolic processes
A0A7U8V2C7	submitted name: Branched chain amino acid binding protein [OS=Streptomyces lividans TK24]	0.94518
A0A7U9DQL9	S-adenosyl methyltransferase [OS=Streptomyces lividans 1326]	0.94518
D6ES17	PIN domain-containing protein [OS=Streptomyces lividans TK24]	0.94518
D6EXZ2	submitted name: Tripeptidyl aminopeptidase [OS=Streptomyces lividans TK24]	0.944287		protein metabolism
A0A7U9DW00	histidine kinase [OS=Streptomyces lividans 1326]	0.944287	other membranes	signal transduction
A0A7U9HFL4	submitted name: SgaA [OS=Streptomyces lividans 1326]	0.944287
A0A7U8V2A2	Roadblock/LAMTOR2 domain-containing protein [OS=Streptomyces lividans TK24]	0.943396
A0A7U9DYX7	Large ribosomal subunit protein bL36 [OS=Streptomyces lividans 1326]	0.943396	translational apparatus;other cell component	protein metabolism;other metabolic processes
A0A7U9E249	submitted name: Beta-ketoadipate enol-lactone hydrolase [OS=Streptomyces lividans 1326]	0.943396		other biological processes
A0A7U8YR81	submitted name: Glycogen debranching enzyme GlgX [OS=Streptomyces lividans TK24]	0.943396		other metabolic processes
D6EPG8	YbjN domain-containing protein [OS=Streptomyces lividans TK24]	0.943396
A0A7U8UW65	submitted name: Secreted protein [OS=Streptomyces lividans TK24]	0.943396	other membranes
D6EQ05	RNA polymerase-binding protein RbpA [OS=Streptomyces lividans TK24]	0.943396		other biological processes
D6EVH5	submitted name: Oxidoreductase [OS=Streptomyces lividans TK24]	0.942507
D6EKG2	submitted name: Fructokinase [OS=Streptomyces lividans TK24]	0.942507
D6EM89	Small ribosomal subunit protein bS18 [OS=Streptomyces lividans TK24]	0.942507	translational apparatus;other cell component	protein metabolism;other metabolic processes
A0A7U9HCZ2	Glucosamine-6-phosphate deaminase [OS=Streptomyces lividans 1326]	0.942507		other metabolic processes
D6EE56	Large ribosomal subunit protein uL2 [OS=Streptomyces lividans TK24]	0.942507	translational apparatus	protein metabolism;other metabolic processes
A0A7U9DUN7	submitted name: NADH dehydrogenase [OS=Streptomyces lividans 1326]	0.942507		other metabolic processes
A0A7U9DRH3	DUF3037 domain-containing protein [OS=Streptomyces lividans 1326]	0.94162
A0A7U8V2L5	submitted name: Phosphoglycerate mutase [OS=Streptomyces lividans TK24]	0.940734
D6ED50	Propionate 3-nitronate monooxygenase [OS=Streptomyces lividans TK24]	0.940734		other biological processes
A0A7U9DSU2	submitted name: Putative secreted protein [OS=Streptomyces lividans 1326]	0.93985	other membranes
A0A7U9H9E1	submitted name: Transcriptional regulator, GntR family domain / Aspartate aminotransferase [OS=Streptomyces lividans 1326]	0.93985		other metabolic processes;other biological processes
A0A7U8YR89	proton-translocating NAD(P)(+) transhydrogenase [OS=Streptomyces lividans TK24]	0.93985	plasma membrane;other membranes	transport
A0A7U9HA35	submitted name: Aldehyde dehydrogenase [OS=Streptomyces lividans 1326]	0.93985
A0A7U9DXX2	Cupin type-2 domain-containing protein [OS=Streptomyces lividans 1326]	0.938967
A0A7U9DT88	Protein kinase domain-containing protein [OS=Streptomyces lividans 1326]	0.938967	other membranes
A0A7U8YV25	Large ribosomal subunit protein bL21 [OS=Streptomyces lividans TK24]	0.938967	translational apparatus;other cell component	protein metabolism;other metabolic processes
A0A7U9HD77	submitted name: Putative acetyltransferase [OS=Streptomyces lividans 1326]	0.938967
A0A7U9DNN6	Htaa domain-containing protein [OS=Streptomyces lividans 1326]	0.938967
A0A7U9HFD6	submitted name: Transcriptional regulator, TetR family [OS=Streptomyces lividans 1326]	0.938967		other biological processes
A0A7U8V487	submitted name: CvhB [OS=Streptomyces lividans TK24]	0.938967
D6ECR5	Succinate--CoA ligase [ADP-forming] subunit beta [OS=Streptomyces lividans TK24]	0.938967	other cell component	other metabolic processes
A0A7U9HEW0	submitted name: NADH oxidase [OS=Streptomyces lividans 1326]	0.938086
D6ECZ2	Radical SAM core domain-containing protein [OS=Streptomyces lividans TK24]	0.938086
A0A7U9HCE5	Integral membrane protein [OS=Streptomyces lividans 1326]	0.938086	other membranes
A0A7U9DUR2	submitted name: Zinc D-Ala-D-Ala carboxypeptidase [OS=Streptomyces lividans 1326]	0.937207
A0A7U8UWB7	Secreted protein [OS=Streptomyces lividans TK24]	0.937207	other membranes
A0A7U8USM0	submitted name: Dihydroxyacetone kinase, DhaK subunit [OS=Streptomyces lividans TK24]	0.937207		other metabolic processes
D6EIN1	Helicase XPB/Ssl2 N-terminal domain-containing protein [OS=Streptomyces lividans TK24]	0.937207
A0A7U9HEN7	Carboxymuconolactone decarboxylase-like domain-containing protein [OS=Streptomyces lividans 1326]	0.937207		other biological processes
A0A7U9DM64	submitted name: Putative integral membrane protein [OS=Streptomyces lividans 1326]	0.937207	other membranes
D6EF44	submitted name: Aminotransferase [OS=Streptomyces lividans TK24]	0.937207		other metabolic processes
D6ETJ8	Large ribosomal subunit protein bL25 [OS=Streptomyces lividans TK24]	0.93633	translational apparatus;other cell component	protein metabolism;other metabolic processes
A0A7U8UYU2	submitted name: Regulatory protein [OS=Streptomyces lividans TK24]	0.93633		other biological processes
D6EIV3	Cytochrome bc1 complex cytochrome c subunit [OS=Streptomyces lividans TK24]	0.93633	plasma membrane;other membranes	transport
A0A7U9DWR5	Phosphoribosylformylglycinamidine cyclo-ligase [OS=Streptomyces lividans 1326]	0.93633	other cell component	other metabolic processes
A0A7U8YYS6	TIGR02611 family protein [OS=Streptomyces lividans TK24]	0.93633	other membranes
A0A7U9DUN4	submitted name: Putative two-component system sensor kinase [OS=Streptomyces lividans 1326]	0.93633	other membranes	protein metabolism;other metabolic processes;signal transduction
D6EV67	UDP-N-acetylglucosamine 1-carboxyvinyltransferase [OS=Streptomyces lividans TK24]	0.935454	other cell component	cell organization and biogenesis;other metabolic processes;other biological processes
A0A7U9E1K6	submitted name: Oxidoreductase of aldo/keto reductase family, subgroup 1 [OS=Streptomyces lividans 1326]	0.935454		other metabolic processes
D6ED40	Small ribosomal subunit protein bS20 [OS=Streptomyces lividans TK24]	0.935454	translational apparatus;other cell component	protein metabolism;other metabolic processes
A0A7U9HCS6	submitted name: Membrane protease family protein [OS=Streptomyces lividans 1326]	0.935454	other membranes	protein metabolism
D6ELU8	submitted name: ABC transporter ATP-binding protein [OS=Streptomyces lividans TK24]	0.935454
D6EN67	submitted name: Integral membrane protein [OS=Streptomyces lividans TK24]	0.935454
D6EEC4	submitted name: Uncharacterized protein [OS=Streptomyces lividans TK24]	0.935454
A0A7U8YU17	submitted name: Integral membrane transporter [OS=Streptomyces lividans TK24]	0.935454	plasma membrane;other membranes	transport
A0A7U9DUZ6	submitted name: Glycerophosphoryl diester phosphodiesterase [OS=Streptomyces lividans 1326]	0.935454		other metabolic processes
A0A7U9H9H5	submitted name: Sialic acid transporter (Permease) NanT [OS=Streptomyces lividans 1326]	0.934579	other membranes	transport
A0A7U9DM17	6,7-dimethyl-8-ribityllumazine synthase [OS=Streptomyces lividans 1326]	0.934579	other cell component	other metabolic processes
A0A7U9DX58	submitted name: Alpha,alpha-trehalose-phosphate synthase (UDP-forming) [OS=Streptomyces lividans 1326]	0.933707		other metabolic processes
A0A7U9HD60	submitted name: Sugar ABC transporter integral membrane protein [OS=Streptomyces lividans 1326]	0.933707	plasma membrane;other membranes	transport
A0A7U9H8N2	SAM-dependent methyltransferase [OS=Streptomyces lividans 1326]	0.933707
D6EWP7	DNA2/NAM7 helicase-like C-terminal domain-containing protein [OS=Streptomyces lividans TK24]	0.933707		cell organization and biogenesis
A0A7U9DU51	submitted name: Putative ESX-1 secretion system component [OS=Streptomyces lividans 1326]	0.933707	plasma membrane;other membranes
A0A7U9DQX0	Ribose-5-phosphate isomerase B [OS=Streptomyces lividans 1326]	0.932836		other metabolic processes
A0A7U9HH58	Methyltransferase [OS=Streptomyces lividans 1326]	0.932836
A0A7U9HAF3	submitted name: Transcriptional regulator, GntR family [OS=Streptomyces lividans 1326]	0.932836		other biological processes
D6EJ29	Lipoprotein signal peptidase [OS=Streptomyces lividans TK24]	0.932836	plasma membrane;other membranes	protein metabolism
D6ECB8	submitted name: ECF family RNA polymerase sigma factor [OS=Streptomyces lividans TK24]	0.932836		RNA metabolism OR transcription;other metabolic processes;other biological processes
A0A7U9DQC9	dolichyl-phosphate-mannose--protein mannosyltransferase [OS=Streptomyces lividans 1326]	0.931966	other membranes	protein metabolism;other metabolic processes
D6ERQ3	L-glutamate gamma-semialdehyde dehydrogenase [OS=Streptomyces lividans TK24]	0.931966		other metabolic processes
D6EXR6	Mycothiol S-conjugate amidase [OS=Streptomyces lividans TK24]	0.931966		other metabolic processes;other biological processes
A0A7U8UU41	submitted name: ATP/GTP-binding integral membrane protein [OS=Streptomyces lividans TK24]	0.931099
A0A7U8V1Y8	Outer membrane protein [OS=Streptomyces lividans TK24]	0.931099
A0A7U9DN64	Mycothiol-dependent maleylpyruvate isomerase metal-binding domain-containing protein [OS=Streptomyces lividans 1326]	0.931099
D6EIG8	submitted name: Esterase [OS=Streptomyces lividans TK24]	0.931099
A0A076LY36	Ribonuclease H [OS=Streptomyces lividans TK24]	0.930233	other cell component	DNA metabolism;RNA metabolism OR transcription;other metabolic processes
D6ELP2	submitted name: Secreted substrate-binding protein [OS=Streptomyces lividans TK24]	0.930233	plasma membrane;other membranes	transport
D6ELG1	submitted name: Metal binding protein [OS=Streptomyces lividans TK24]	0.930233
A0A7U9HF59	submitted name: Thioredoxin domain-containing protein EC-YbbN [OS=Streptomyces lividans 1326]	0.930233	other cell component	stress response
A0A7U9DUC9	submitted name: Transcriptional regulator, IclR family [OS=Streptomyces lividans 1326]	0.930233		other biological processes
A0A7U9DZZ4	submitted name: Putative regulatory protein [OS=Streptomyces lividans 1326]	0.930233
D6ETR2	submitted name: MarR family regulatory protein [OS=Streptomyces lividans TK24]	0.929368		other biological processes
D6EXR2	submitted name: Xanthine dehydrogenase, molybdopterin binding subunit [OS=Streptomyces lividans TK24]	0.929368
A0A7U9DW29	submitted name: DUF124 domain-containing protein [OS=Streptomyces lividans 1326]	0.929368
B6V2A3	submitted name: SLD6.05c [OS=Streptomyces lividans]	0.929368
A0A7U8V3L9	Peptide deformylase [OS=Streptomyces lividans TK24]	0.929368		protein metabolism;other metabolic processes
D6EN17	submitted name: Chitinase [OS=Streptomyces lividans TK24]	0.928505		other metabolic processes
A0A7U9HEB6	submitted name: Alpha-1,2-mannosidase [OS=Streptomyces lividans 1326]	0.927644		other metabolic processes
A0A7U8V0F8	Heme chaperone HemW [OS=Streptomyces lividans TK24]	0.927644	other cell component	other metabolic processes
A0A7U8V4T6	Zinc metalloprotease [OS=Streptomyces lividans TK24]	0.927644	plasma membrane;other membranes	protein metabolism
A0A7U9DWP4	Large ribosomal subunit protein bL28 [OS=Streptomyces lividans 1326]	0.927644	translational apparatus;other cell component	protein metabolism;other metabolic processes
D6ETU4	Uracil-DNA glycosylase [OS=Streptomyces lividans TK24]	0.926784	other cell component	DNA metabolism;other metabolic processes;stress response
A0A7U9HEM5	histidine kinase [OS=Streptomyces lividans 1326]	0.926784	other membranes	protein metabolism;other metabolic processes;signal transduction
D6ET64	Ser or Arg-related nuclear matrix protein [OS=Streptomyces lividans TK24]	0.926784
D6EV65	submitted name: Malate oxidoreductase [OS=Streptomyces lividans TK24]	0.926784
D6EPF7	Chaperone protein DnaK [OS=Streptomyces lividans TK24]	0.926784		protein metabolism;other metabolic processes
A0A7U8YY68	submitted name: Glutamate synthase large subunit [OS=Streptomyces lividans TK24]	0.926784		other metabolic processes
D6EKN4	Endonuclease/exonuclease/phosphatase domain-containing protein [OS=Streptomyces lividans TK24]	0.925926
D6EXP5	submitted name: IclR family transcriptional regulator [OS=Streptomyces lividans TK24]	0.925926		other biological processes
D6ESD2	submitted name: Sugar-phosphate isomerase [OS=Streptomyces lividans TK24]	0.925926		other metabolic processes
A0A7U8YVX7	Cardiolipin synthase N-terminal domain-containing protein [OS=Streptomyces lividans TK24]	0.925926	plasma membrane;other membranes
A0A7U8UXZ5	submitted name: Lipoprotein [OS=Streptomyces lividans TK24]	0.925926		cell organization and biogenesis;other metabolic processes;other biological processes
A0A7U8YVP6	Tat pathway signal sequence domain protein [OS=Streptomyces lividans TK24]	0.925069	other membranes
A0A7U9DR38	Kynureninase [OS=Streptomyces lividans 1326]	0.924214	other cell component	other metabolic processes
A0A7U9DQ43	DUF4350 domain-containing protein [OS=Streptomyces lividans 1326]	0.924214	other membranes
D6EHC1	submitted name: Uncharacterized protein [OS=Streptomyces lividans TK24]	0.924214
A0A7U9H9D4	submitted name: Putative membrane protein [OS=Streptomyces lividans 1326]	0.924214	other membranes
A0A7U9HD82	NADH-quinone oxidoreductase subunit K [OS=Streptomyces lividans 1326]	0.924214	plasma membrane;other membranes	other metabolic processes
D6EJW1	submitted name: Phage tail sheath protein [OS=Streptomyces lividans TK24]	0.923361
A0A7U9DXI7	submitted name: Cytochrome c-type biogenesis protein CcsA/ResC [OS=Streptomyces lividans 1326]	0.923361	other membranes	cell organization and biogenesis
A0A7U9DU59	submitted name: Catalyzes the cleavage of p-aminobenzoyl-glutamate to p-aminobenzoate and glutamate, subunit A [OS=Streptomyces lividans 1326]	0.923361
A0A7U9DMS5	Asp23/Gls24 family envelope stress response protein [OS=Streptomyces lividans 1326]	0.923361
D6EDZ6	submitted name: Dehydrogenase [OS=Streptomyces lividans TK24]	0.923361
D6ENT1	FAD:protein FMN transferase [OS=Streptomyces lividans TK24]	0.923361
A0A7U9DP78	submitted name: Gluconolactonase [OS=Streptomyces lividans 1326]	0.922509
A0A7U9DWU2	SPOR domain-containing protein [OS=Streptomyces lividans 1326]	0.922509
D6EIX4	submitted name: Cyclase/dehydrase [OS=Streptomyces lividans TK24]	0.922509
A0A7U9DRM2	biotin carboxylase [OS=Streptomyces lividans 1326]	0.922509
D6EMM2	Secreted protein [OS=Streptomyces lividans TK24]	0.922509
A0A7U9DUC5	submitted name: Serine protease 3 [OS=Streptomyces lividans 1326]	0.922509	non-structural extracellular	protein metabolism
D6EP56	submitted name: DNA hydrolase [OS=Streptomyces lividans TK24]	0.921659
A0A7U9DU56	Aminopeptidase N [OS=Streptomyces lividans 1326]	0.921659		protein metabolism
D6ETH5	Ribosomal RNA small subunit methyltransferase A [OS=Streptomyces lividans TK24]	0.921659	other cell component	RNA metabolism OR transcription;other metabolic processes
A0A7U8V011	Oligoribonuclease [OS=Streptomyces lividans TK24]	0.921659	other cell component
D6EXG7	submitted name: TetR family transcriptional regulator [OS=Streptomyces lividans TK24]	0.92081		other biological processes
D6EHK3	Glutamine synthetase [OS=Streptomyces lividans TK24]	0.92081	other cell component	other metabolic processes
D6EXC8	submitted name: NAD-dependent epimerase/dehydratase [OS=Streptomyces lividans TK24]	0.92081
A0A7U9DSV3	cytochrome-c oxidase [OS=Streptomyces lividans 1326]	0.92081		transport
D6EP12	Coproporphyrin III ferrochelatase [OS=Streptomyces lividans TK24]	0.919963	other cell component	other metabolic processes
A0A7U9DQ63	submitted name: Cell envelope-associated transcriptional attenuator LytR-CpsA-Psr [OS=Streptomyces lividans 1326]	0.919963	other membranes
D6EK72	submitted name: Pit accessory protein [OS=Streptomyces lividans TK24]	0.919963
A0A7U8YTV8	submitted name: Uncharacterized protein [OS=Streptomyces lividans TK24]	0.919963
D6EGL9	PQQ-binding-like beta-propeller repeat protein [OS=Streptomyces lividans TK24]	0.919118
A0A7U9HD50	submitted name: Thiol:disulfide oxidoreductase [OS=Streptomyces lividans 1326]	0.919118		other biological processes
A0A7U9HG60	submitted name: Dipeptide transport ATP-binding protein DppD [OS=Streptomyces lividans 1326]	0.919118		transport
A0A7U8UXR0	Cysteine--tRNA ligase [OS=Streptomyces lividans TK24]	0.919118	other cell component	protein metabolism;RNA metabolism OR transcription;other metabolic processes
A0A7U9DN00	submitted name: Putative zinc-binding carboxypeptidase [OS=Streptomyces lividans 1326]	0.918274		protein metabolism
A0A7U9DTG2	submitted name: Sugar transferase [OS=Streptomyces lividans 1326]	0.918274	other membranes
A0A7U9HCY0	Elongation factor Tu [OS=Streptomyces lividans 1326]	0.918274	other cell component	protein metabolism;other metabolic processes
A0A7U9DTN0	submitted name: Xanthine dehydrogenase, iron-sulfur cluster and FAD-binding subunit A [OS=Streptomyces lividans 1326]	0.918274
A0A7U9HAS5	submitted name: Uncharacterized protein [OS=Streptomyces lividans 1326]	0.918274
A0A7U9DSS9	submitted name: DedA protein [OS=Streptomyces lividans 1326]	0.918274	plasma membrane;other membranes
A0A7U9DYZ2	submitted name: Fatty acid desaturase occurring in virulence cluster [OS=Streptomyces lividans 1326]	0.917431		other metabolic processes
D6EMM5	submitted name: Regulator [OS=Streptomyces lividans TK24]	0.917431		other biological processes
A0A7U9HCK3	submitted name: AsnC-family transcriptional regulator, in menaquinone synthesis cluster [OS=Streptomyces lividans 1326]	0.91659
A0A7U9DLA0	Xaa-Pro dipeptidyl-peptidase C-terminal domain-containing protein [OS=Streptomyces lividans 1326]	0.91659
D6EQ04	submitted name: Membrane protein [OS=Streptomyces lividans TK24]	0.91659	other membranes
A0A7U8YWR3	submitted name: RNA polymerase ECF-subfamily sigma factor [OS=Streptomyces lividans TK24]	0.91659		RNA metabolism OR transcription;other metabolic processes;other biological processes
A0A7U9DN56	submitted name: L-arabonate dehydratase [OS=Streptomyces lividans 1326]	0.915751		other metabolic processes
A0A7U9DX06	submitted name: FtsK/SpoIIIE family protein [OS=Streptomyces lividans 1326]	0.915751	other membranes
A0A7U9HBB3	DUF3830 family protein [OS=Streptomyces lividans 1326]	0.915751
A0A7U8UT04	submitted name: Fatty acid oxidative multifunctional enzyme [OS=Streptomyces lividans TK24]	0.915751		other metabolic processes
A0A7U9DSZ3	Protease HtpX homolog [OS=Streptomyces lividans 1326]	0.915751	plasma membrane;other membranes	protein metabolism
A0A7U8UXK2	NAD(+) diphosphatase [OS=Streptomyces lividans TK24]	0.914913
A0A7U9DT76	Large ribosomal subunit protein uL13 [OS=Streptomyces lividans 1326]	0.914913	translational apparatus;other cell component	protein metabolism;other metabolic processes
D6EE49	Large ribosomal subunit protein uL14 [OS=Streptomyces lividans TK24]	0.914913	translational apparatus	protein metabolism;other metabolic processes
A0A7U8V190	submitted name: Secreted protein [OS=Streptomyces lividans TK24]	0.914913
D6EN80	submitted name: rRNA methylase [OS=Streptomyces lividans TK24]	0.914913		RNA metabolism OR transcription;other metabolic processes
A0A7U9DT93	peptidylprolyl isomerase [OS=Streptomyces lividans 1326]	0.914913
A0A7U9DJF9	Polysaccharide chain length determinant N-terminal domain-containing protein [OS=Streptomyces lividans 1326]	0.914913	plasma membrane;other membranes
D6EWZ0	submitted name: Transmembrane transporter [OS=Streptomyces lividans TK24]	0.914913	plasma membrane;other membranes
D6EGM4	submitted name: Secreted protein [OS=Streptomyces lividans TK24]	0.914913
D6ERH7	RNA-binding protein KhpA [OS=Streptomyces lividans TK24]	0.914077	other cell component
A0A7U9HEG9	submitted name: ADP-ribose pyrophosphatase [OS=Streptomyces lividans 1326]	0.914077
A0A7U8V1B2	submitted name: Methyltransferase [OS=Streptomyces lividans TK24]	0.914077		other metabolic processes
A0A7U9HAX3	Aspartate-semialdehyde dehydrogenase [OS=Streptomyces lividans 1326]	0.914077		other metabolic processes
D6EXM4	submitted name: Integral membrane protein [OS=Streptomyces lividans TK24]	0.914077	plasma membrane;other membranes
A0A7U9DTE0	3-oxoacyl-[acyl-carrier-protein] synthase 2 [OS=Streptomyces lividans 1326]	0.914077		other metabolic processes
A0A7U9DXS1	submitted name: Sugar ABC transporter ATP-binding protein [OS=Streptomyces lividans 1326]	0.914077
A0A7U9HAL0	submitted name: Putative secreted sugar-binding protein [OS=Streptomyces lividans 1326]	0.913242
A0A7U9DR23	submitted name: Cytochrome oxidase biogenesis protein Surf1, facilitates heme A insertion [OS=Streptomyces lividans 1326]	0.913242	other membranes
A0A7U9DNM6	Metallo-beta-lactamase type 2 [OS=Streptomyces lividans 1326]	0.912409		other metabolic processes
A0A7U9DTR0	submitted name: Putative lipoprotein [OS=Streptomyces lividans 1326]	0.912409
A0A7U8UV05	Lipoprotein [OS=Streptomyces lividans TK24]	0.912409
A0A7U9HE81	Roadblock/LAMTOR2 domain-containing protein [OS=Streptomyces lividans 1326]	0.910747
A0A7U9HED5	submitted name: Exodeoxyribonuclease III [OS=Streptomyces lividans 1326]	0.910747		DNA metabolism;other metabolic processes;stress response
D6EKH2	Phosphoglycerate kinase [OS=Streptomyces lividans TK24]	0.910747	other cell component	other metabolic processes
D6ETD7	Purine nucleoside phosphorylase [OS=Streptomyces lividans TK24]	0.909918		other metabolic processes
D6ELC6	submitted name: Lyase [OS=Streptomyces lividans TK24]	0.909918
A0A7U9HCE1	submitted name: Putative integral membrane protein [OS=Streptomyces lividans 1326]	0.909918	other membranes
D6EKW4	DUF1697 domain-containing protein [OS=Streptomyces lividans TK24]	0.909918
A0A7U9DSA3	submitted name: Transmembrane protein [OS=Streptomyces lividans 1326]	0.909918	other membranes
D6EHM4	submitted name: Endo alpha-1,4 polygalactosaminidase [OS=Streptomyces lividans TK24]	0.909091
A0A7U9HAS0	6-phosphogluconate dehydrogenase, decarboxylating [OS=Streptomyces lividans 1326]	0.909091		other metabolic processes
A0A7U8YUT5	Phospho-2-dehydro-3-deoxyheptonate aldolase [OS=Streptomyces lividans TK24]	0.909091		other metabolic processes
A0A7U9DKY4	submitted name: RNA 3'-terminal phosphate cyclase [OS=Streptomyces lividans 1326]	0.909091
A0A7U8YVF8	submitted name: Regulatory protein [OS=Streptomyces lividans TK24]	0.909091
D6ENJ5	submitted name: Stress response protein [OS=Streptomyces lividans TK24]	0.909091
A0A7U9HCX8	Class I SAM-dependent methyltransferase [OS=Streptomyces lividans 1326]	0.909091
D6EKC7	submitted name: Ribosome-associated heat shock protein [OS=Streptomyces lividans TK24]	0.908265
A0A7U9DTM0	submitted name: Zinc ABC transporter, ATP-binding protein ZnuC [OS=Streptomyces lividans 1326]	0.908265	plasma membrane;other membranes	transport
D6EFD8	Small ribosomal subunit protein uS7 [OS=Streptomyces lividans TK24]	0.907441	translational apparatus	protein metabolism;other metabolic processes
A0A7U8V2L6	submitted name: NTP pyrophosphohydrolase [OS=Streptomyces lividans TK24]	0.907441
D6EH06	submitted name: Integral membrane protein [OS=Streptomyces lividans TK24]	0.907441	other membranes	cell organization and biogenesis
A0A7U9DPM1	Pseudouridine synthase [OS=Streptomyces lividans 1326]	0.907441		RNA metabolism OR transcription;other metabolic processes
A0A7U9HAK0	Co-chaperone DjlA N-terminal domain-containing protein [OS=Streptomyces lividans 1326]	0.907441
A0A7U9DU78	submitted name: Cysteine desulfurase [OS=Streptomyces lividans 1326]	0.906618		cell organization and biogenesis;other metabolic processes
D6ESJ3	ER-bound oxygenase mpaB/mpaB'/Rubber oxygenase catalytic domain-containing protein [OS=Streptomyces lividans TK24]	0.906618
A0A7U8YTM1	submitted name: DNA-binding protein [OS=Streptomyces lividans TK24]	0.905797
A0A7U9DMX5	submitted name: Catalyzes the cleavage of p-aminobenzoyl-glutamate to p-aminobenzoate and glutamate, subunit A [OS=Streptomyces lividans 1326]	0.905797
D6EGS0	submitted name: DNA-binding protein [OS=Streptomyces lividans TK24]	0.905797
A0A7U9DWC5	Adenylate kinase [OS=Streptomyces lividans 1326]	0.905797	other cell component	other metabolic processes
A0A7U9DZ84	CHAT domain-containing protein [OS=Streptomyces lividans 1326]	0.905797
A0A7U9HAP1	submitted name: Enhanced intracellular survival protein [OS=Streptomyces lividans 1326]	0.905797
A0A7U8USV7	submitted name: Protein tyrosine phosphatase [OS=Streptomyces lividans TK24]	0.905797
A0A7U9HBC5	submitted name: Putative membrane protein [OS=Streptomyces lividans 1326]	0.904977	other membranes
A0A7U8V1H3	Aminopeptidase N [OS=Streptomyces lividans TK24]	0.904977		protein metabolism
A0A7U9E3I6	submitted name: Beta-lactamase (Cephalosporinase) [OS=Streptomyces lividans 1326]	0.904977
A0A7U9DQA1	Bifunctional protein GlmU [OS=Streptomyces lividans 1326]	0.904977	other cell component	cell organization and biogenesis;other metabolic processes;other biological processes
A0A7U8UYX2	submitted name: Transmembrane protein [OS=Streptomyces lividans TK24]	0.904977	other membranes
D6EN79	HTTM-like domain-containing protein [OS=Streptomyces lividans TK24]	0.904977	other membranes
A0A7U8YWA4	Sensor-like histidine kinase SenX3 [OS=Streptomyces lividans TK24]	0.904977	plasma membrane;other membranes	protein metabolism;other metabolic processes;stress response;signal transduction
D6EUU5	Anti-sigma factor antagonist [OS=Streptomyces lividans TK24]	0.904977		other biological processes
A0A7U8V4Q2	submitted name: Decarboxylase [OS=Streptomyces lividans TK24]	0.904977		other metabolic processes
A0A7U9DWT1	Regulator of polyketide synthase expression [OS=Streptomyces lividans 1326]	0.904977
D6EM43	submitted name: Secreted protein [OS=Streptomyces lividans TK24]	0.904159
A0A7U9DXZ7	submitted name: Multi-component regulatory system-5 [OS=Streptomyces lividans 1326]	0.904159
A0A7U9DPH7	Glucose-6-phosphate 1-dehydrogenase [OS=Streptomyces lividans 1326]	0.904159		other metabolic processes
A0A7U9DYP6	Trk system potassium uptake protein TrkA [OS=Streptomyces lividans 1326]	0.904159	plasma membrane;other membranes	transport
A0A7U8YRF5	submitted name: Oligopeptide ABC transporter ATP-binding protein [OS=Streptomyces lividans TK24]	0.904159		transport
A0A7U9DQD9	submitted name: 1-acyl-sn-glycerol-3-phosphate acyltransferase [OS=Streptomyces lividans 1326]	0.903342
D6ET51	submitted name: Cholesterol esterase [OS=Streptomyces lividans TK24]	0.903342
A0A7U9DVW6	DUF3151 domain-containing protein [OS=Streptomyces lividans 1326]	0.903342
A0A7U8UXI3	submitted name: ABC transport system ATP-binding protein [OS=Streptomyces lividans TK24]	0.903342		other biological processes
D6EJS7	submitted name: Secreted protein [OS=Streptomyces lividans TK24]	0.903342
D6EXQ8	DUF82 domain-containing protein [OS=Streptomyces lividans TK24]	0.903342
D6EL52	Phosphoribosylaminoimidazole-succinocarboxamide synthase [OS=Streptomyces lividans TK24]	0.903342		other metabolic processes
A0A7U9DT72	submitted name: Short-chain dehydrogenase/reductase [OS=Streptomyces lividans 1326]	0.903342
D6EW81	submitted name: BldKA [OS=Streptomyces lividans TK24]	0.902527	plasma membrane;other membranes	transport
D6EKF9	submitted name: Hydrolase [OS=Streptomyces lividans TK24]	0.902527
A0A7U9HBA5	NADH-quinone oxidoreductase subunit D [OS=Streptomyces lividans 1326]	0.902527	plasma membrane;other membranes
A0A7U8UMT1	submitted name: Oxidoreductase [OS=Streptomyces lividans TK24]	0.902527
O86868	Small ribosomal subunit protein bS16 [OS=Streptomyces lividans]	0.902527	translational apparatus;other cell component	protein metabolism;other metabolic processes
D6EPH7	Orotate phosphoribosyltransferase [OS=Streptomyces lividans TK24]	0.902527		other metabolic processes
A0A7U9DY33	submitted name: Tellurium resistance protein TerD [OS=Streptomyces lividans 1326]	0.902527
A0A7U8YSC1	Excreted virulence factor EspC, type VII ESX diderm [OS=Streptomyces lividans TK24]	0.902527
A0A7U9DVH9	Baseplate protein J-like domain-containing protein [OS=Streptomyces lividans 1326]	0.901713
D6EFX9	submitted name: Uncharacterized protein [OS=Streptomyces lividans TK24]	0.901713
D6EQ75	Type VII secretion system protein EccE domain-containing protein [OS=Streptomyces lividans TK24]	0.900901
A0A7U9DUV3	Large ribosomal subunit protein uL18 [OS=Streptomyces lividans 1326]	0.900901	translational apparatus;other cell component	protein metabolism;other metabolic processes
A0A7U8V0Z6	C4-type zinc ribbon domain-containing protein [OS=Streptomyces lividans TK24]	0.900901
D6ESY5	submitted name: Pyridoxal-phosphate-dependent aminotransferase [OS=Streptomyces lividans TK24]	0.900901		cell organization and biogenesis;other metabolic processes
A0A7U9DSP8	Cell division protein FtsQ [OS=Streptomyces lividans 1326]	0.900901	plasma membrane;other membranes;other cell component	cell cycle OR cell proliferation;cell organization and biogenesis
D6EWU8	Pirin-like protein [OS=Streptomyces lividans TK24]	0.900901
A0A7U8YY06	DNA-directed RNA polymerase specialized sigma24 family protein [OS=Streptomyces lividans TK24]	0.90009
A0A7U9H8C0	submitted name: Putative secreted protein [OS=Streptomyces lividans 1326]	0.90009
A0A7U9HE35	submitted name: Uncharacterized protein [OS=Streptomyces lividans 1326]	0.90009
A0A7U9DUP9	Glucose/Sorbosone dehydrogenase domain-containing protein [OS=Streptomyces lividans 1326]	0.90009
A0A7U9HDQ9	Flavin-dependent thymidylate synthase [OS=Streptomyces lividans 1326]	0.90009		other metabolic processes
D6EYJ4	submitted name: Oxidoreductase [OS=Streptomyces lividans TK24]	0.90009
A0A7U8UZM8	submitted name: Transcriptional regulator [OS=Streptomyces lividans TK24]	0.90009	other membranes
A0A7U9HAE7	submitted name: Putative serine protease [OS=Streptomyces lividans 1326]	0.899281	other membranes	protein metabolism
A0A7U8UV35	submitted name: Integral membrane protein [OS=Streptomyces lividans TK24]	0.899281	other membranes
D6EP97	submitted name: Glutamate uptake system ATP-binding protein [OS=Streptomyces lividans TK24]	0.899281		transport
A0A7U8UZN9	submitted name: Integral membrane regulatory protein [OS=Streptomyces lividans TK24]	0.898473	other membranes
A0A7U9HAY8	submitted name: Organic hydroperoxide resistance protein [OS=Streptomyces lividans 1326]	0.898473		stress response
D6ET98	ATP synthase gamma chain [OS=Streptomyces lividans TK24]	0.898473	plasma membrane;other membranes	other metabolic processes;transport
A0A7U9HCK8	Chorismate dehydratase [OS=Streptomyces lividans 1326]	0.898473		other metabolic processes
D6EI50	submitted name: Acyl-peptide hydrolase [OS=Streptomyces lividans TK24]	0.898473		protein metabolism
A0A7U8UT99	submitted name: Solute-binding lipoprotein [OS=Streptomyces lividans TK24]	0.898473	plasma membrane;other membranes;other cell component	transport
D6ERR0	Acetolactate synthase small subunit [OS=Streptomyces lividans TK24]	0.897666		other metabolic processes
A0A7U9E2U7	submitted name: DNA-binding response regulator, LuxR family [OS=Streptomyces lividans 1326]	0.897666		signal transduction;other biological processes
A0A7U8YV72	submitted name: Acyl-CoA dehydrogenase [OS=Streptomyces lividans TK24]	0.896861
D6EW78	submitted name: BldKD [OS=Streptomyces lividans TK24]	0.896861		transport
A0A7U8YS88	submitted name: Secreted protein [OS=Streptomyces lividans TK24]	0.896057
D6ECZ0	submitted name: Penicillin-binding protein 2 [OS=Streptomyces lividans TK24]	0.896057	other membranes	other metabolic processes
D6EQD4	submitted name: Integral membrane protein [OS=Streptomyces lividans TK24]	0.895255
A0A7U9HBL7	Methionine--tRNA ligase [OS=Streptomyces lividans 1326]	0.895255	other cell component	protein metabolism;RNA metabolism OR transcription;other metabolic processes
A0A7U9DQP9	Neutral metalloproteinase [OS=Streptomyces lividans 1326]	0.894454	non-structural extracellular	protein metabolism
D6EWH4	DUF1707 domain-containing protein [OS=Streptomyces lividans TK24]	0.894454
D6EP14	submitted name: FAD-dependent oxidoreductase [OS=Streptomyces lividans TK24]	0.894454	other membranes	other metabolic processes
A0A7U9DU96	HTH hxlR-type domain-containing protein [OS=Streptomyces lividans 1326]	0.894454
A0A7U9DXW9	Peptidase S1 domain-containing protein [OS=Streptomyces lividans 1326]	0.894454		protein metabolism
D6EE41	Large ribosomal subunit protein uL30 [OS=Streptomyces lividans TK24]	0.894454	translational apparatus	protein metabolism;other metabolic processes
D6ELI3	Helix-turn-helix domain-containing protein [OS=Streptomyces lividans TK24]	0.893655
A0A7U9DPV7	peptidoglycan glycosyltransferase [OS=Streptomyces lividans 1326]	0.893655	other membranes	protein metabolism
A0A7U8YXF7	C1 regulatory protein [OS=Streptomyces lividans TK24]	0.892857
A0A7U9DPT8	submitted name: Myo-inositol 2-dehydrogenase [OS=Streptomyces lividans 1326]	0.892857
D6EM46	Prephenate dehydratase [OS=Streptomyces lividans TK24]	0.892857		other metabolic processes
A0A7U9HCJ9	Xylose isomerase-like TIM barrel domain-containing protein [OS=Streptomyces lividans 1326]	0.892857
A0A7U8UZ29	submitted name: Molybdopterin-guanine dinucleotide biosynthesis protein [OS=Streptomyces lividans TK24]	0.892061		protein metabolism;other metabolic processes
A0A7U9HC75	Glutathione peroxidase [OS=Streptomyces lividans 1326]	0.892061		stress response;other biological processes
A0A7U8UTH0	submitted name: Gamma-glutamyl transferase [OS=Streptomyces lividans TK24]	0.892061
A0A7U9HC49	submitted name: Putative secreted protein [OS=Streptomyces lividans 1326]	0.892061	other membranes
A0A7U9DVW9	submitted name: DUF124 domain-containing protein [OS=Streptomyces lividans 1326]	0.892061
A0A7U8YS00	submitted name: Lipoprotein [OS=Streptomyces lividans TK24]	0.891266	plasma membrane;other membranes
A0A7U9DSY0	Orotidine 5'-phosphate decarboxylase [OS=Streptomyces lividans 1326]	0.891266		other metabolic processes
A0A7U9HC94	submitted name: Putative lipase/esterase [OS=Streptomyces lividans 1326]	0.891266
A0A7U9HB29	SEC-C domain-containing protein [OS=Streptomyces lividans 1326]	0.891266
D6EUX6	Phosphoenolpyruvate transferase [OS=Streptomyces lividans TK24]	0.891266		other metabolic processes
D6EKT2	submitted name: Membrane lipoprotein [OS=Streptomyces lividans TK24]	0.890472
A0A7U9DTN6	submitted name: L-arabinose-binding periplasmic protein AraF [OS=Streptomyces lividans 1326]	0.890472
D6EDG1	Catalase-peroxidase [OS=Streptomyces lividans TK24]	0.890472		other metabolic processes;stress response;other biological processes
A0A7U8YYL1	Translation initiation factor IF-3 [OS=Streptomyces lividans TK24]	0.890472	other cell component	protein metabolism;other metabolic processes
A0A7U9DNE8	submitted name: RND multidrug efflux transporter [OS=Streptomyces lividans 1326]	0.890472	other membranes	transport
A0A7U9DQK3	submitted name: Transcriptional regulator, MerR family [OS=Streptomyces lividans 1326]	0.890472		other biological processes
A0A7U9HDF8	submitted name: Uncharacterized protein [OS=Streptomyces lividans 1326]	0.890472
A0A7U9DQE9	submitted name: Beta-lactamase class C [OS=Streptomyces lividans 1326]	0.890472
A0A7U9HBV3	submitted name: Putative lipoprotein [OS=Streptomyces lividans 1326]	0.890472
A0A7U9DX73	submitted name: D-alanyl-D-alanine carboxypeptidase [OS=Streptomyces lividans 1326]	0.88968		protein metabolism
A0A7U8V4L2	Integral membrane protein [OS=Streptomyces lividans TK24]	0.88968	other membranes
A0A7U9DVM3	submitted name: Putative membrane protein [OS=Streptomyces lividans 1326]	0.88968	other membranes
D6ESB4	submitted name: DNA-binding protein [OS=Streptomyces lividans TK24]	0.88968
D6EXB7	DinB-like domain-containing protein [OS=Streptomyces lividans TK24]	0.88968
A0A7U9DQW0	Nucleoside diphosphate kinase [OS=Streptomyces lividans 1326]	0.88968	other cell component	other metabolic processes
D6ELU7	Xylose transport system permease protein XylH [OS=Streptomyces lividans TK24]	0.88968	plasma membrane;other membranes	transport
A0A7U9DXF2	submitted name: Putative methyltransferase [OS=Streptomyces lividans 1326]	0.88968		other metabolic processes
D6ERU2	Xylose isomerase-like TIM barrel domain-containing protein [OS=Streptomyces lividans TK24]	0.888889
A0A7U9DX26	phospholipase C [OS=Streptomyces lividans 1326]	0.888889		other metabolic processes
A0A7U9HD63	submitted name: Integral membrane protein [OS=Streptomyces lividans 1326]	0.888889	other membranes
A0A7U9HD54	Class I SAM-dependent methyltransferase [OS=Streptomyces lividans 1326]	0.888889
D6EE69	Hemolysin III [OS=Streptomyces lividans TK24]	0.888889
A0A7U9E1V9	submitted name: Putative oxidoreductase (Putative secreted protein) [OS=Streptomyces lividans 1326]	0.888099
D6ECX7	Secreted protein [OS=Streptomyces lividans TK24]	0.888099
D6EK64	Polyphosphate kinase [OS=Streptomyces lividans TK24]	0.888099	other cell component	other metabolic processes
D6EU02	submitted name: Cysteine desulfurase [OS=Streptomyces lividans TK24]	0.888099		other metabolic processes
D6EG30	submitted name: Secreted protein [OS=Streptomyces lividans TK24]	0.888099
A0A7U8UWI0	submitted name: Integral membrane protein [OS=Streptomyces lividans TK24]	0.888099	other membranes
A0A7U9HFP8	Protein-lysine 6-oxidase [OS=Streptomyces lividans 1326]	0.888099		other metabolic processes
D6EJV4	Pvc16 N-terminal domain-containing protein [OS=Streptomyces lividans TK24]	0.888099
D6EDD5	submitted name: ATP/GTP binding protein [OS=Streptomyces lividans TK24]	0.888099
A0A7U9E2L8	submitted name: Putative activity regulator of membrane protease YbbK [OS=Streptomyces lividans 1326]	0.888099	other membranes	protein metabolism
D6END3	Phosphatase [OS=Streptomyces lividans TK24]	0.887311
P0A3Z2	Xaa-Pro aminopeptidase 1 [OS=Streptomyces lividans]	0.887311		protein metabolism
A0A7U9HC08	Winged helix DNA-binding domain-containing protein [OS=Streptomyces lividans 1326]	0.887311
A0A7U9HD89	submitted name: Putative ABC transporter integral membrane protein [OS=Streptomyces lividans 1326]	0.887311	other membranes
D6ENM6	Sec-independent protein translocase protein TatC [OS=Streptomyces lividans TK24]	0.886525	plasma membrane;other membranes	transport
A0A7U9HBT4	Proline iminopeptidase [OS=Streptomyces lividans 1326]	0.886525	other cell component	protein metabolism
B2ZAA4	Isocitrate dehydrogenase [NADP] [OS=Streptomyces lividans]	0.886525		other metabolic processes
A0A7U9HDB7	NlpC/P60 domain-containing protein [OS=Streptomyces lividans 1326]	0.88574
A0A7U9HG03	submitted name: Putative phosphoglycerate mutase family protein [OS=Streptomyces lividans 1326]	0.88574
A0A7U9HCK5	Phosphatase [OS=Streptomyces lividans 1326]	0.88574
A0A7U9DTI9	Alanine racemase N-terminal domain-containing protein [OS=Streptomyces lividans 1326]	0.88574
A0A7U9H9M1	ATP phosphoribosyltransferase [OS=Streptomyces lividans 1326]	0.88574	other cell component	other metabolic processes
A0A7U9DW50	submitted name: Putative integral membrane protein [OS=Streptomyces lividans 1326]	0.88574	other membranes
A0A7U9HBR7	submitted name: NAD-dependent glyceraldehyde-3-phosphate dehydrogenase [OS=Streptomyces lividans 1326]	0.884956		other metabolic processes
A0A7U9DVF4	Trk system potassium uptake protein TrkA [OS=Streptomyces lividans 1326]	0.884956	plasma membrane;other membranes	transport
A0A7U9DQ05	submitted name: Putative bi-functional transferase/deacetylase [OS=Streptomyces lividans 1326]	0.884956	other membranes	other metabolic processes
D6ET60	Thiamine-binding protein domain-containing protein [OS=Streptomyces lividans TK24]	0.884173
D6ELP3	submitted name: ABC transporter permease [OS=Streptomyces lividans TK24]	0.884173	plasma membrane;other membranes	transport
D6EQM6	Inorganic pyrophosphatase [OS=Streptomyces lividans TK24]	0.884173	other cell component	other metabolic processes
D6EE53	Small ribosomal subunit protein uS3 [OS=Streptomyces lividans TK24]	0.884173	translational apparatus;other cell component	protein metabolism;other metabolic processes
A0A7U9E3C7	HTH marR-type domain-containing protein [OS=Streptomyces lividans 1326]	0.884173		other biological processes
A0A7U9DN92	Pyridoxal phosphate homeostasis protein [OS=Streptomyces lividans 1326]	0.884173
D6EE32	DNA-directed RNA polymerase subunit alpha [OS=Streptomyces lividans TK24]	0.884173	other cell component	RNA metabolism OR transcription;other metabolic processes
A0A7U8YVU4	submitted name: Oxidoreductase [OS=Streptomyces lividans TK24]	0.883392
D6EI98	(5-formylfuran-3-yl)methyl phosphate synthase [OS=Streptomyces lividans TK24]	0.883392
A0A7U9DRQ3	submitted name: Histone acetyltransferase HPA2 [OS=Streptomyces lividans 1326]	0.883392
A0A7U9DNG7	submitted name: Putative regulator [OS=Streptomyces lividans 1326]	0.882613
A0A7U9DIV0	submitted name: Secreted protein [OS=Streptomyces lividans 1326]	0.882613
A0A7U9DSZ7	submitted name: Putative two-component system response regulator [OS=Streptomyces lividans 1326]	0.882613		signal transduction;other biological processes
D6EFM2	submitted name: Electron transfer oxidoreductase [OS=Streptomyces lividans TK24]	0.882613
A0A7U8YWI7	submitted name: Transcriptional regulator [OS=Streptomyces lividans TK24]	0.882613		other biological processes
A0A7U9DPR0	submitted name: Putative NagD-like phosphatase, Actinobacterial subfamily [OS=Streptomyces lividans 1326]	0.881834
A0A7U9DST1	submitted name: Glutamate synthase (NADPH) small chain [OS=Streptomyces lividans 1326]	0.881834		other metabolic processes
A0A7U9HAD3	submitted name: Tellurium resistance protein TerD [OS=Streptomyces lividans 1326]	0.881834
A0A7U8UZV0	DUF3039 domain-containing protein [OS=Streptomyces lividans TK24]	0.881834
A0A7U9DP39	Transcription antitermination protein NusB [OS=Streptomyces lividans 1326]	0.881834		RNA metabolism OR transcription;other metabolic processes;other biological processes
D6EMA4	Serine/threonine protein kinase [OS=Streptomyces lividans TK24]	0.881834
A0A7U9DT13	Glucokinase [OS=Streptomyces lividans 1326]	0.881834	other cell component	other metabolic processes
A0A7U8YTG9	submitted name: Secreted protein [OS=Streptomyces lividans TK24]	0.881834
A0A7U9HBK8	submitted name: Putative secreted protein [OS=Streptomyces lividans 1326]	0.881834	other membranes
A0A7U9DNK7	submitted name: Putative isomerase [OS=Streptomyces lividans 1326]	0.881057		other metabolic processes
D6ETX4	submitted name: Electron transfer flavoprotein [OS=Streptomyces lividans TK24]	0.880282
D6EC14	submitted name: Iron transport lipoprotein [OS=Streptomyces lividans TK24]	0.880282
A0A7U9DSK4	Tricorn protease homolog [OS=Streptomyces lividans 1326]	0.880282	other cell component	protein metabolism
D6ENP5	submitted name: Glutamine synthetase [OS=Streptomyces lividans TK24]	0.880282		other metabolic processes
D6EVQ3	submitted name: Phosphoglucomutase, alpha-D-glucose phosphate-specific [OS=Streptomyces lividans TK24]	0.879507		other metabolic processes
D6EPU5	Dihydroorotate dehydrogenase (quinone) [OS=Streptomyces lividans TK24]	0.879507	plasma membrane;other membranes;other cell component	other metabolic processes
A0A7U9DXX5	Inositol 2-dehydrogenase [OS=Streptomyces lividans 1326]	0.878735		other metabolic processes
D6EM93	submitted name: Uncharacterized protein [OS=Streptomyces lividans TK24]	0.877963		cell organization and biogenesis;other metabolic processes;other biological processes
A0A7U9DYE3	submitted name: Transcriptional regulator, MarR family [OS=Streptomyces lividans 1326]	0.877963		other biological processes
D6EPU7	submitted name: Guanylate kinase [OS=Streptomyces lividans TK24]	0.877963
A0A7U9DQV8	tRNA(Ile)-lysidine synthase [OS=Streptomyces lividans 1326]	0.877193	other cell component	RNA metabolism OR transcription;other metabolic processes
D6EWN2	submitted name: Amidase [OS=Streptomyces lividans TK24]	0.877193
D6ECE7	biotin--[biotin carboxyl-carrier protein] ligase [OS=Streptomyces lividans TK24]	0.876424		protein metabolism;other metabolic processes
D6ERW7	submitted name: Epimerase [OS=Streptomyces lividans TK24]	0.876424
D6EF56	submitted name: Glycosyltransferase [OS=Streptomyces lividans TK24]	0.876424
D6EM42	YcnI-like domain-containing protein [OS=Streptomyces lividans TK24]	0.876424	other membranes
A0A7U9HBW6	Acetyl-coenzyme A synthetase [OS=Streptomyces lividans 1326]	0.876424		other metabolic processes
D6ESX3	submitted name: Starvation sensing protein [OS=Streptomyces lividans TK24]	0.875657		other metabolic processes
A0A7U9HBH2	submitted name: RecD-like DNA helicase YrrC [OS=Streptomyces lividans 1326]	0.875657
A0A7U8YUJ3	AAA family ATPase [OS=Streptomyces lividans TK24]	0.875657	other membranes
D6EML2	Methyltransferase type 11 domain-containing protein [OS=Streptomyces lividans TK24]	0.874891
A0A7U9DZC9	submitted name: Putative membrane protein [OS=Streptomyces lividans 1326]	0.874891	plasma membrane;other membranes
D6ECF1	Nucleoside triphosphate pyrophosphatase [OS=Streptomyces lividans TK24]	0.874891	other cell component	other metabolic processes
A0A7U8V1W2	submitted name: Uncharacterized protein [OS=Streptomyces lividans TK24]	0.874891
A0A7U8V315	GMP reductase [OS=Streptomyces lividans TK24]	0.874126		other metabolic processes
D6ESD3	ornithine aminotransferase [OS=Streptomyces lividans TK24]	0.874126		other metabolic processes
A0A7U9HB80	submitted name: Putative ABC transporter ATP-binding protein [OS=Streptomyces lividans 1326]	0.873362
A0A7U9E0A1	submitted name: Dipeptide transport system permease protein DppC [OS=Streptomyces lividans 1326]	0.873362	plasma membrane;other membranes	transport
A0A7U9HD17	Inosine-5'-monophosphate dehydrogenase [OS=Streptomyces lividans 1326]	0.8726		other metabolic processes
D6ELM8	submitted name: Uncharacterized protein [OS=Streptomyces lividans TK24]	0.8726
Q11010	Aminopeptidase N [OS=Streptomyces lividans]	0.8726	other cell component	protein metabolism
P0A2Z7	ATP synthase epsilon chain [OS=Streptomyces lividans]	0.8726	plasma membrane;other membranes	other metabolic processes;transport
D6EP87	tRNA-2-methylthio-N(6)-dimethylallyladenosine synthase [OS=Streptomyces lividans TK24]	0.87184	other cell component	RNA metabolism OR transcription;other metabolic processes
A0A7U9DVQ0	Integral membrane protein [OS=Streptomyces lividans 1326]	0.87184	other membranes
A0A7U9HCT0	Bifunctional NAD(P)H-hydrate repair enzyme [OS=Streptomyces lividans 1326]	0.87184		other metabolic processes
A0A7U8YU88	submitted name: Beta-N-acetylglucosaminidase [OS=Streptomyces lividans TK24]	0.87184		other metabolic processes
A0A7U9DW02	submitted name: Molybdenum ABC transporter, periplasmic molybdenum-binding protein ModA [OS=Streptomyces lividans 1326]	0.87184		transport
D6EQE4	Mycothiol-dependent maleylpyruvate isomerase metal-binding domain-containing protein [OS=Streptomyces lividans TK24]	0.87108
D6ER59	submitted name: Cystathionine gamma-synthase [OS=Streptomyces lividans TK24]	0.87108		other metabolic processes
D6EJT5	Thioesterase [OS=Streptomyces lividans TK24]	0.87108
A0A7U8V0S9	submitted name: Secreted protein [OS=Streptomyces lividans TK24]	0.87108
D6ERM5	Glutamate--tRNA ligase [OS=Streptomyces lividans TK24]	0.87108	other cell component	protein metabolism;RNA metabolism OR transcription;other metabolic processes
D6ECY8	Cell shape-determining protein MreC [OS=Streptomyces lividans TK24]	0.870322		other biological processes
A0A7U9DRL1	Endonuclease/exonuclease/phosphatase domain-containing protein [OS=Streptomyces lividans 1326]	0.870322
D6EQ98	4-hydroxy-3-methylbut-2-en-1-yl diphosphate synthase (flavodoxin) [OS=Streptomyces lividans TK24]	0.870322		other metabolic processes
A0A7U9DWL0	submitted name: CarD-like transcriptional regulator [OS=Streptomyces lividans 1326]	0.870322
A0A7U9DRN0	submitted name: Cell envelope-associated transcriptional attenuator LytR-CpsA-Psr [OS=Streptomyces lividans 1326]	0.869565	other membranes
A0A7U9HCA3	submitted name: Putative acetyltransferase [OS=Streptomyces lividans 1326]	0.869565
A0A7U9DUS6	NADH-quinone oxidoreductase subunit J [OS=Streptomyces lividans 1326]	0.86881	plasma membrane;other membranes	transport
A0A7U9HDJ9	DUF3710 domain-containing protein [OS=Streptomyces lividans 1326]	0.86881
D6EVS8	submitted name: Cytochrome P450-family protein [OS=Streptomyces lividans TK24]	0.86881
A0A7U8YUG5	Lipoprotein [OS=Streptomyces lividans TK24]	0.86881
A0A7U8UXV2	Demethylmenaquinone methyltransferase [OS=Streptomyces lividans TK24]	0.868056		other metabolic processes
A0A7U9DT58	Phenylalanine--tRNA ligase beta subunit [OS=Streptomyces lividans 1326]	0.868056	other cell component	protein metabolism;RNA metabolism OR transcription;other metabolic processes
D6EVZ3	Hydrolase [OS=Streptomyces lividans TK24]	0.868056
A0A7U8UY17	LytR/CpsA/Psr regulator C-terminal domain-containing protein [OS=Streptomyces lividans TK24]	0.868056	other membranes
A0A7U9HCF8	submitted name: Putative membrane protein [OS=Streptomyces lividans 1326]	0.868056	other membranes
A0A7U8YS06	methylmalonyl-CoA mutase [OS=Streptomyces lividans TK24]	0.867303
D6EPJ9	Adenylosuccinate synthetase [OS=Streptomyces lividans TK24]	0.867303	other cell component	other metabolic processes
D6ET95	submitted name: Secreted protein [OS=Streptomyces lividans TK24]	0.867303
A0A7U9DX59	submitted name: Alpha-methylacyl-CoA racemase [OS=Streptomyces lividans 1326]	0.867303
A0A7U9H9X9	Secreted protein [OS=Streptomyces lividans 1326]	0.866551
A0A7U9DUR4	Branched-chain-amino-acid aminotransferase [OS=Streptomyces lividans 1326]	0.866551		other metabolic processes
A0A7U9HDV2	submitted name: Omega-amino acid--pyruvate aminotransferase [OS=Streptomyces lividans 1326]	0.866551		other metabolic processes
A0A7U9HF87	submitted name: Vitamin-B12 independent methionine synthase family protein [OS=Streptomyces lividans 1326]	0.865801		other metabolic processes
A0A7U9DSZ9	submitted name: ATPase involved in DNA repair [OS=Streptomyces lividans 1326]	0.865801
A0A7U9DTB0	submitted name: Putative two-component system response regulator [OS=Streptomyces lividans 1326]	0.865801		signal transduction;other biological processes
A0A7U9DVM8	Fumarate hydratase class II [OS=Streptomyces lividans 1326]	0.865801	other cell component	other metabolic processes
A0A7U9E0C1	submitted name: Secreted protein [OS=Streptomyces lividans 1326]	0.865052
A0A7U8V3D9	Glycosyl hydrolase [OS=Streptomyces lividans TK24]	0.865052		other metabolic processes
D6EEL1	submitted name: Integral membrane protein [OS=Streptomyces lividans TK24]	0.865052
A0A7U9HCK0	Phage tail protein [OS=Streptomyces lividans 1326]	0.864304
D6EJ01	Methylenetetrahydrofolate reductase [OS=Streptomyces lividans TK24]	0.864304	cytosol	other metabolic processes
D6ELR1	peptidyl-tRNA hydrolase [OS=Streptomyces lividans TK24]	0.864304
D6EQH9	submitted name: Oxidoreductase [OS=Streptomyces lividans TK24]	0.864304
D6EW43	Sec-independent protein translocase protein TatB [OS=Streptomyces lividans TK24]	0.864304	plasma membrane;other membranes	transport
A0A7U9DWE6	submitted name: Phosphate transport ATP-binding protein PstB [OS=Streptomyces lividans 1326]	0.863558	other membranes	transport
A0A7U9E014	Uroporphyrinogen decarboxylase [OS=Streptomyces lividans 1326]	0.863558	other cell component	other metabolic processes
A0A7U9HDU0	Malto-oligosyltrehalose trehalohydrolase [OS=Streptomyces lividans 1326]	0.863558	other cell component	other metabolic processes
A0A7U9HEU3	submitted name: Putative membrane protein [OS=Streptomyces lividans 1326]	0.862813	other membranes
A0A7U9HDM2	Elongation factor Ts [OS=Streptomyces lividans 1326]	0.862813	other cell component	protein metabolism;other metabolic processes
A0A7U8V496	submitted name: Integral membrane transporter [OS=Streptomyces lividans TK24]	0.862813	other membranes	other metabolic processes
A0A7U8UYK2	submitted name: ATP/GTP-binding membrane protein [OS=Streptomyces lividans TK24]	0.862069	other membranes
A0A7U9HEF9	Large ribosomal subunit protein uL5 [OS=Streptomyces lividans 1326]	0.862069	translational apparatus;other cell component	protein metabolism;other metabolic processes
A0A7U9HEC7	submitted name: ATP/GTP binding protein [OS=Streptomyces lividans 1326]	0.861326	other membranes
D6EIK6	submitted name: Oxidoreductase [OS=Streptomyces lividans TK24]	0.861326
A0A7U9DT37	Cytochrome c oxidase subunit 1 [OS=Streptomyces lividans 1326]	0.860585	plasma membrane;other membranes	other metabolic processes;transport
D6EIZ4	non-specific serine/threonine protein kinase [OS=Streptomyces lividans TK24]	0.860585	other membranes	other biological processes
A0A7U9DXQ6	submitted name: L-arabinose-binding periplasmic protein AraF [OS=Streptomyces lividans 1326]	0.859845
A0A7U9DXT6	submitted name: Putative lipoprotein [OS=Streptomyces lividans 1326]	0.859845		cell organization and biogenesis;other metabolic processes;other biological processes
A0A7U9HBH1	submitted name: Transport protein [OS=Streptomyces lividans 1326]	0.859845	other membranes	transport
A0A7U9DSW3	submitted name: Putative secreted alkaline phosphatase [OS=Streptomyces lividans 1326]	0.859845
A0A7U9E0F5	submitted name: Inositol transport system sugar-binding protein [OS=Streptomyces lividans 1326]	0.859107
A0A7U9DT34	DNA gyrase subunit A [OS=Streptomyces lividans 1326]	0.859107	other cell component	cell organization and biogenesis;DNA metabolism;other metabolic processes
A0A7U9HB37	GTPase Obg [OS=Streptomyces lividans 1326]	0.859107	other cell component	other biological processes
D6EDR2	submitted name: Oxidoreductase [OS=Streptomyces lividans TK24]	0.859107
A0A7U9HCI8	submitted name: Serine/threonine protein kinase [OS=Streptomyces lividans 1326]	0.859107	other membranes
A0A7U8V3G3	submitted name: Integral membrane protein [OS=Streptomyces lividans TK24]	0.859107	other membranes
A0A7U9H970	submitted name: Low-specificity L-threonine aldolase [OS=Streptomyces lividans 1326]	0.859107		other metabolic processes
A0A7U9HAF8	submitted name: Putative penicillin acylase [OS=Streptomyces lividans 1326]	0.858369		other metabolic processes
A0A7U9DTY8	submitted name: Putative RNA polymerase sigma factor [OS=Streptomyces lividans 1326]	0.858369		RNA metabolism OR transcription;other metabolic processes;other biological processes
A0A7U9DVB7	Citrate synthase [OS=Streptomyces lividans 1326]	0.857633	other cell component	other metabolic processes
A0A7U9DSW0	submitted name: Type II/IV secretion system ATP hydrolase TadA/VirB11/CpaF, TadA subfamily [OS=Streptomyces lividans 1326]	0.857633
A0A7U9HAQ9	submitted name: D-3-phosphoglycerate dehydrogenase [OS=Streptomyces lividans 1326]	0.857633
D6EPX3	submitted name: Monooxygenase [OS=Streptomyces lividans TK24]	0.857633
A0A7U9DQM0	Lysine--tRNA ligase [OS=Streptomyces lividans 1326]	0.857633	other cell component	protein metabolism;RNA metabolism OR transcription;other metabolic processes
A0A7U8USJ7	Pyridine nucleotide-disulfide oxidoreductase domain-containing protein 2 [OS=Streptomyces lividans TK24]	0.857633
A0A7U9DRK0	submitted name: Putative regulatory protein [OS=Streptomyces lividans 1326]	0.857633	other membranes
D6EHK4	submitted name: Integral membrane protein [OS=Streptomyces lividans TK24]	0.857633	plasma membrane;other membranes
D6ECL6	Succinate dehydrogenase flavoprotein subunit [OS=Streptomyces lividans TK24]	0.857633	other membranes	other metabolic processes
A0A7U9DUK5	NADH-quinone oxidoreductase subunit H [OS=Streptomyces lividans 1326]	0.857633	plasma membrane;other membranes
A0A7U8YWL3	submitted name: Oxidoreductase [OS=Streptomyces lividans TK24]	0.856898
D6EW16	submitted name: Reductase [OS=Streptomyces lividans TK24]	0.856898
D6EH58	YCII-related domain-containing protein [OS=Streptomyces lividans TK24]	0.856164
D6EMA1	submitted name: tRNA adenylyltransferase [OS=Streptomyces lividans TK24]	0.856164		RNA metabolism OR transcription;other metabolic processes
D6EML9	submitted name: Serine/threonine protein kinase [OS=Streptomyces lividans TK24]	0.856164
A0A7U9DVR7	submitted name: Putative calcium binding protein [OS=Streptomyces lividans 1326]	0.856164
A0A7U9HDF5	submitted name: Putative serine/threonine protein kinase [OS=Streptomyces lividans 1326]	0.855432
D6ERL3	submitted name: Acyltransferase [OS=Streptomyces lividans TK24]	0.855432
A0A7U9HDV3	submitted name: GlnR-family transcriptional regulator [OS=Streptomyces lividans 1326]	0.855432		signal transduction;other biological processes
A0A7U9DN93	submitted name: Cell division protein FtsI (Peptidoglycan synthetase) [OS=Streptomyces lividans 1326]	0.854701	other membranes	other biological processes
D6EJI8	submitted name: Transcriptional regulator [OS=Streptomyces lividans TK24]	0.854701		other biological processes
A0A7U8V222	submitted name: Export associated protein [OS=Streptomyces lividans TK24]	0.854701
A0A7U9DXN8	HTH luxR-type domain-containing protein [OS=Streptomyces lividans 1326]	0.854701		other biological processes
D6ENW9	submitted name: RNA methyltransferase [OS=Streptomyces lividans TK24]	0.854701		RNA metabolism OR transcription;other metabolic processes
D6EN82	submitted name: 3-hydroxybutyryl-CoA dehydrogenase [OS=Streptomyces lividans TK24]	0.853971		other metabolic processes
A0A7U9HDV1	submitted name: Putative alanine rich transmembrane protein [OS=Streptomyces lividans 1326]	0.853971	other membranes
A0A7U9E142	dUTPase [OS=Streptomyces lividans 1326]	0.853971
A0A7U8UXP6	submitted name: Hydrolytic protein [OS=Streptomyces lividans TK24]	0.853971	other membranes
A0A7U9H9P1	submitted name: Shikimate 5-dehydrogenase I alpha [OS=Streptomyces lividans 1326]	0.853971
A0A076MA95	ATP-dependent Clp protease proteolytic subunit [OS=Streptomyces lividans TK24]	0.853971	other cell component	protein metabolism
A0A7U9DWD5	Corrinoid adenosyltransferase [OS=Streptomyces lividans 1326]	0.853971		other metabolic processes
A0A7U9HDU4	submitted name: Putative integral membrane protein [OS=Streptomyces lividans 1326]	0.853242	other membranes
D6EFY0	submitted name: ATP/GTP-binding protein [OS=Streptomyces lividans TK24]	0.853242
A0A7U8UW86	submitted name: Regulatory protein [OS=Streptomyces lividans TK24]	0.853242		other biological processes
A0A7U9DN05	submitted name: OpcA, an allosteric effector of glucose-6-phosphate dehydrogenase, actinobacterial [OS=Streptomyces lividans 1326]	0.853242
D6EHR4	YCII-related domain-containing protein [OS=Streptomyces lividans TK24]	0.852515
A0A7U9E127	submitted name: Uncharacterized protein [OS=Streptomyces lividans 1326]	0.852515
D6EUP4	submitted name: SigH protein [OS=Streptomyces lividans TK24]	0.852515		RNA metabolism OR transcription;other metabolic processes;other biological processes
D6ERT7	DNA integrity scanning protein DisA [OS=Streptomyces lividans TK24]	0.852515		DNA metabolism;other metabolic processes;stress response
A0A7U9HDT3	submitted name: BldKC, putative ABC transport system integral membrane protein [OS=Streptomyces lividans 1326]	0.851789	plasma membrane;other membranes	transport
D6EPK0	submitted name: Secreted protein [OS=Streptomyces lividans TK24]	0.851789
A0A7U9DR57	DUF2617 domain-containing protein [OS=Streptomyces lividans 1326]	0.851789
D6ELJ1	submitted name: Oxidoreductase [OS=Streptomyces lividans TK24]	0.851789
A0A7U9DIT2	submitted name: Beta-xylosidase [OS=Streptomyces lividans 1326]	0.851789		other metabolic processes
A0A7U9HD22	non-specific serine/threonine protein kinase [OS=Streptomyces lividans 1326]	0.851064	other cell component
D6EIY2	submitted name: Two-component system sensor kinase [OS=Streptomyces lividans TK24]	0.851064	other membranes	protein metabolism;other metabolic processes;signal transduction
A0A7U9DYG0	submitted name: ABC-type transporter periplasmic component [OS=Streptomyces lividans 1326]	0.851064	other membranes;other cell component	transport
A0A7U8UX36	submitted name: Integral membrane protein [OS=Streptomyces lividans TK24]	0.851064	other membranes
A0A7U9DLZ1	submitted name: Transcriptional regulator [OS=Streptomyces lividans 1326]	0.851064		other metabolic processes;other biological processes
A0A7U9DVG3	submitted name: Putative membrane protein [OS=Streptomyces lividans 1326]	0.851064
A0A7U9DZJ7	Ketol-acid reductoisomerase (NADP(+)) [OS=Streptomyces lividans 1326]	0.85034		other metabolic processes
A0A7U9DXN0	submitted name: Transcriptional regulator, TetR family [OS=Streptomyces lividans 1326]	0.85034
D6EJ45	Cys-tRNA(Pro)/Cys-tRNA(Cys) deacylase [OS=Streptomyces lividans TK24]	0.849618		protein metabolism;RNA metabolism OR transcription;other metabolic processes
D6EN11	Cobalt transport protein CbiN [OS=Streptomyces lividans TK24]	0.849618	plasma membrane;other membranes	other metabolic processes;transport
A0A7U8Z082	submitted name: Probably a transcription activator [OS=Streptomyces lividans TK24]	0.849618		other biological processes
A0A7U9DR76	submitted name: Cytoplasmic membrane protein FsxA [OS=Streptomyces lividans 1326]	0.848896
D6EG65	submitted name: Glycosyl transferase [OS=Streptomyces lividans TK24]	0.848896
D6EXH6	submitted name: Polyphosphate glucokinase [OS=Streptomyces lividans TK24]	0.848896
A0A7U8UU94	submitted name: Uncharacterized protein [OS=Streptomyces lividans TK24]	0.848896
D6EMR6	submitted name: M20/M25/M40 family peptidase [OS=Streptomyces lividans TK24]	0.848896
D6EFQ2	CobQ/CobB/MinD/ParA nucleotide binding domain-containing protein [OS=Streptomyces lividans TK24]	0.848896
D6EIJ2	submitted name: Oxidoreductase [OS=Streptomyces lividans TK24]	0.848896
D6EJJ0	submitted name: Cytochrome P450 [OS=Streptomyces lividans TK24]	0.848176
A0A7U9DPJ8	Gfo/Idh/MocA-like oxidoreductase N-terminal domain-containing protein [OS=Streptomyces lividans 1326]	0.848176
A0A7U8UUR8	submitted name: Phosphodiesterase [OS=Streptomyces lividans TK24]	0.848176
D6EPZ8	submitted name: Acyl-CoA dehydrogenase [OS=Streptomyces lividans TK24]	0.848176
A0A7U9HCR7	submitted name: Type II/IV secretion system ATP hydrolase TadA/VirB11/CpaF, TadA subfamily [OS=Streptomyces lividans 1326]	0.848176
D6EJY7	Phosphate-specific transport system accessory protein PhoU [OS=Streptomyces lividans TK24]	0.848176	other cell component	transport;other biological processes
D6EUN3	Superoxide dismutase, Ni [OS=Streptomyces lividans TK24]	0.847458		other metabolic processes;stress response
A0A7U9H980	Ribosomal RNA large subunit methyltransferase G [OS=Streptomyces lividans 1326]	0.847458	other cell component	RNA metabolism OR transcription;other metabolic processes
A0A7U9HBX9	Molybdopterin molybdenumtransferase [OS=Streptomyces lividans 1326]	0.847458		protein metabolism;other metabolic processes
D6EEH7	submitted name: Reductase [OS=Streptomyces lividans TK24]	0.847458
A0A7U9HFQ3	submitted name: Cardiolipin synthetase [OS=Streptomyces lividans 1326]	0.847458		other metabolic processes
A0A7U9DLZ7	submitted name: Transcriptional regulator, GntR family [OS=Streptomyces lividans 1326]	0.847458		other biological processes
A0A7U9DTI7	submitted name: Putative two-component system response regulator [OS=Streptomyces lividans 1326]	0.84674		signal transduction;other biological processes
A0A7U8UY14	submitted name: Integral membrane protein [OS=Streptomyces lividans TK24]	0.84674	other membranes
A0A7U9DZD3	submitted name: Sugar ABC transporter substrate-binding protein [OS=Streptomyces lividans 1326]	0.84674
D6EIV6	Anthranilate phosphoribosyltransferase [OS=Streptomyces lividans TK24]	0.84674		other metabolic processes
A0A7U8V0D5	submitted name: DNA-damage-inducible protein F [OS=Streptomyces lividans TK24]	0.846024	plasma membrane;other membranes	transport
D6ENP2	submitted name: Transcriptional regulator [OS=Streptomyces lividans TK24]	0.846024		other biological processes
D6EV11	submitted name: Acetyltransferase [OS=Streptomyces lividans TK24]	0.846024
A0A7U8UXF2	submitted name: DNA-binding protein [OS=Streptomyces lividans TK24]	0.846024
A0A7U9E3K7	submitted name: Putative ion channel subunit [OS=Streptomyces lividans 1326]	0.845309
A0A7U9DUM9	submitted name: Putative ABC transporter ATP-binding protein [OS=Streptomyces lividans 1326]	0.845309		transport
A0A076LWN5	AIM24 family protein [OS=Streptomyces lividans TK24]	0.845309
A0A7U9DT17	submitted name: LacI-family transcriptional regulatory protein [OS=Streptomyces lividans 1326]	0.845309		other biological processes
D6EN68	non-specific serine/threonine protein kinase [OS=Streptomyces lividans TK24]	0.844595		other biological processes
A0A7U9H9L0	Threonine--tRNA ligase [OS=Streptomyces lividans 1326]	0.844595	other cell component	protein metabolism;RNA metabolism OR transcription;other metabolic processes
A0A7U9HEL6	Metallo-beta-lactamase domain-containing protein [OS=Streptomyces lividans 1326]	0.844595
A0A7U9E102	Immediate-early protein 2 [OS=Streptomyces lividans 1326]	0.844595
D6EUY7	mannose-6-phosphate isomerase [OS=Streptomyces lividans TK24]	0.844595		other metabolic processes
A0A7U9DZ52	Aconitate hydratase [OS=Streptomyces lividans 1326]	0.843882		other metabolic processes
D6EKK2	submitted name: EbrA repressor [OS=Streptomyces lividans TK24]	0.843882		other biological processes
A0A7U9HBU8	Transcription regulator of the Arc/MetJ class [OS=Streptomyces lividans 1326]	0.843882
A0A7U8YSA8	submitted name: Cystathionine gamma-synthase [OS=Streptomyces lividans TK24]	0.84317		other metabolic processes
A0A7U8UUZ2	submitted name: Serine protease [OS=Streptomyces lividans TK24]	0.84317	plasma membrane;other membranes	protein metabolism
A0A7U9DJU4	submitted name: Cytosine/purine/uracil/thiamine/allantoin permease family protein [OS=Streptomyces lividans 1326]	0.84246	other membranes	transport
A0A7U9DTW6	submitted name: Uncharacterized protein [OS=Streptomyces lividans 1326]	0.84246	other membranes
D6EPU8	Guanylate kinase [OS=Streptomyces lividans TK24]	0.84246	other cell component	other metabolic processes
A0A7U8UXM6	Prokaryotic-type class I peptide chain release factors domain-containing protein [OS=Streptomyces lividans TK24]	0.84246		cell organization and biogenesis;protein metabolism;other metabolic processes
D6EFI1	NADH-quinone oxidoreductase subunit H [OS=Streptomyces lividans TK24]	0.841751	plasma membrane;other membranes
A0A7U9DS20	CHAD domain-containing protein [OS=Streptomyces lividans 1326]	0.841751
A0A7U9DQM8	submitted name: Putative DNA-binding protein [OS=Streptomyces lividans 1326]	0.841751
D6EQ95	Proline--tRNA ligase [OS=Streptomyces lividans TK24]	0.841043	other cell component	protein metabolism;RNA metabolism OR transcription;other metabolic processes
D6ERL0	Transcription regulator AsnC/Lrp ligand binding domain-containing protein [OS=Streptomyces lividans TK24]	0.841043
A0A7U9DQT9	Pantothenate synthetase [OS=Streptomyces lividans 1326]	0.841043	other cell component	other metabolic processes
E6Y4Y1	Malate dehydrogenase [OS=Streptomyces lividans]	0.840336		other metabolic processes
A0A7U9E0Q0	submitted name: Macro domain, possibly ADP-ribose binding module protein [OS=Streptomyces lividans 1326]	0.840336
A0A7U9DY34	Fructose-1,6-bisphosphatase [OS=Streptomyces lividans 1326]	0.840336		other metabolic processes
A0A7U9HEV5	submitted name: 3-ketoacyl-CoA thiolase [OS=Streptomyces lividans 1326]	0.840336
D6EHB7	rRNA methyltransferase [OS=Streptomyces lividans TK24]	0.839631		protein metabolism;other metabolic processes
A0A7U9DXP9	Valine dehydrogenase [OS=Streptomyces lividans 1326]	0.839631	other cell component	other metabolic processes
D6EE81	Transposase (putative) YhgA-like domain-containing protein [OS=Streptomyces lividans TK24]	0.839631
D6EKA5	submitted name: Branched chain amino acid transport ATP-binding protein [OS=Streptomyces lividans TK24]	0.838926		transport
A0A7U9HA25	submitted name: Ribulose-5-phosphate 4-epimerase [OS=Streptomyces lividans 1326]	0.838926
A0A7U9HAA7	Methionine aminopeptidase [OS=Streptomyces lividans 1326]	0.838926		protein metabolism
D6EHL1	submitted name: Oxidoreductase [OS=Streptomyces lividans TK24]	0.838926
A0A7U8YVT4	submitted name: Enoyl-CoA hydratase/isomerase [OS=Streptomyces lividans TK24]	0.838926		other metabolic processes
D6ECJ7	submitted name: Sugar translocase [OS=Streptomyces lividans TK24]	0.838926	other membranes	other metabolic processes
A0A7U8V406	submitted name: Integral membrane sensor protein [OS=Streptomyces lividans TK24]	0.838926	other membranes
A0A7U9DX68	submitted name: Phytoene desaturase, pro-zeta-carotene producing [OS=Streptomyces lividans 1326]	0.838223
D6EWM0	submitted name: Secreted protein [OS=Streptomyces lividans TK24]	0.838223		other metabolic processes
A0A7U8YTT2	Serine--tRNA ligase [OS=Streptomyces lividans TK24]	0.838223	other cell component	protein metabolism;RNA metabolism OR transcription;other metabolic processes
D6ELM6	submitted name: Secreted protein [OS=Streptomyces lividans TK24]	0.838223	other membranes
D6ECE8	submitted name: Propionyl-CoA carboxylase complex B subunit [OS=Streptomyces lividans TK24]	0.838223	other cell component	other metabolic processes
D6EQQ4	nicotinate-nucleotide diphosphorylase (carboxylating) [OS=Streptomyces lividans TK24]	0.838223		other metabolic processes
D6EN73	submitted name: Uncharacterized protein [OS=Streptomyces lividans TK24]	0.838223
A0A7U9HAC2	Calcineurin-like phosphoesterase domain-containing protein [OS=Streptomyces lividans 1326]	0.838223
A0A7U9DWD6	submitted name: Secreted FAD-binding protein [OS=Streptomyces lividans 1326]	0.837521
D6ENC2	Probable M18 family aminopeptidase 2 [OS=Streptomyces lividans TK24]	0.837521		protein metabolism
A0A7U8USZ9	submitted name: Amidohydrolase 2 [OS=Streptomyces lividans TK24]	0.837521
A0A7U9DTD2	Homogentisate 1,2-dioxygenase [OS=Streptomyces lividans 1326]	0.837521		other metabolic processes
D6ELP8	Indole-3-glycerol phosphate synthase [OS=Streptomyces lividans TK24]	0.837521
D6EFE6	Large ribosomal subunit protein uL10 [OS=Streptomyces lividans TK24]	0.83682	translational apparatus	protein metabolism;other metabolic processes
D6EKR4	submitted name: Transcriptional regulator [OS=Streptomyces lividans TK24]	0.83682		other biological processes
D6EWQ6	submitted name: Succinate dehydrogenase flavoprotein subunit [OS=Streptomyces lividans TK24]	0.83682		other metabolic processes
D6EKB0	Tat pathway signal sequence domain protein [OS=Streptomyces lividans TK24]	0.83612
A0A7U9E220	beta-N-acetylhexosaminidase [OS=Streptomyces lividans 1326]	0.83612		other metabolic processes
A0A7U8UMY7	Co-chaperone DjlA N-terminal domain-containing protein [OS=Streptomyces lividans TK24]	0.83612
D6EPK6	Aminotransferase [OS=Streptomyces lividans TK24]	0.83612		other metabolic processes
D6EGY8	submitted name: 4-hydroxybenzoate polyprenyltransferase [OS=Streptomyces lividans TK24]	0.83612	other membranes
D6EFN0	Aminodeoxyfutalosine deaminase/Imidazolonepropionase-like composite domain-containing protein [OS=Streptomyces lividans TK24]	0.83612
D6EN86	submitted name: Branched-chain alpha-keto acid dehydrogenase, E1 component, beta subunit [OS=Streptomyces lividans TK24]	0.835422
A0A7U9DLV2	submitted name: Transcriptional regulator, TetR family [OS=Streptomyces lividans 1326]	0.835422		other biological processes
A0A7U9DX47	submitted name: Secreted beta-lactamase [OS=Streptomyces lividans 1326]	0.834725		other metabolic processes;other biological processes
A0A7U9E1L2	Coproheme decarboxylase [OS=Streptomyces lividans 1326]	0.834725		other metabolic processes
A0A7U8V1C5	Ribosomal RNA small subunit methyltransferase H [OS=Streptomyces lividans TK24]	0.834725	other cell component	RNA metabolism OR transcription;other metabolic processes
D6EIY4	Pyrophosphate--fructose 6-phosphate 1-phosphotransferase [OS=Streptomyces lividans TK24]	0.834028	other cell component	other metabolic processes
D6EFK9	submitted name: NuoL [OS=Streptomyces lividans TK24]	0.834028	other membranes	other metabolic processes;transport
A0A7U9DWV5	Fructose-bisphosphate aldolase [OS=Streptomyces lividans 1326]	0.834028		other metabolic processes
D6ERQ1	3-isopropylmalate dehydrogenase [OS=Streptomyces lividans TK24]	0.834028	other cell component	other metabolic processes
D6ESG0	Altered inheritance of mitochondria protein 6 [OS=Streptomyces lividans TK24]	0.834028		other metabolic processes
A0A7U8V3J2	submitted name: Carbonic anhydrase [OS=Streptomyces lividans TK24]	0.833333
A0A7U9DXF5	Large ribosomal subunit protein bL9 [OS=Streptomyces lividans 1326]	0.833333	translational apparatus;other cell component	protein metabolism;other metabolic processes
A0A7U8V4N0	submitted name: Hydrolase [OS=Streptomyces lividans TK24]	0.832639
P50012	ATP synthase subunit a [OS=Streptomyces lividans]	0.832639	plasma membrane;other membranes	other metabolic processes;transport
D6EXP7	submitted name: D-amino acid deaminase [OS=Streptomyces lividans TK24]	0.832639
D6ESY4	N-acetylmuramoyl-L-alanine amidase [OS=Streptomyces lividans TK24]	0.831947		cell organization and biogenesis;other metabolic processes
D6EV74	submitted name: Oxidoreductase [OS=Streptomyces lividans TK24]	0.831947
A0A7U9E235	submitted name: Protein involved in biosynthesis of mitomycin antibiotics/polyketide fumonisin [OS=Streptomyces lividans 1326]	0.831947		other metabolic processes
A0A7U8UTI8	submitted name: 3-oxoadipate enol-lactone hydrolase [OS=Streptomyces lividans TK24]	0.831947
A0A7U9DZH3	FAD-binding PCMH-type domain-containing protein [OS=Streptomyces lividans 1326]	0.831255	other membranes
A0A7U9DSJ8	submitted name: Branched-chain amino acid transport ATP-binding protein LivG [OS=Streptomyces lividans 1326]	0.831255
A0A7U9DSZ6	Ribokinase [OS=Streptomyces lividans 1326]	0.831255	other cell component	other metabolic processes
A0A7U9HAV6	submitted name: PspA/IM30 family protein [OS=Streptomyces lividans 1326]	0.831255
D6EIL4	RNA 2',3'-cyclic phosphodiesterase [OS=Streptomyces lividans TK24]	0.830565
D6ENC8	Aspartate--tRNA ligase [OS=Streptomyces lividans TK24]	0.830565	other cell component	protein metabolism;RNA metabolism OR transcription;other metabolic processes
D6EU78	submitted name: Oxidoreductase [OS=Streptomyces lividans TK24]	0.830565
D6EPL8	submitted name: Peptide hydrolase [OS=Streptomyces lividans TK24]	0.829187		protein metabolism
D6EX22	submitted name: Rhamnose ABC transporter, rhamnose-binding protein [OS=Streptomyces lividans TK24]	0.829187		transport
A0A7U9DQC0	UDP-glucose 4-epimerase [OS=Streptomyces lividans 1326]	0.829187		other metabolic processes
D6ELU1	LmbE family protein [OS=Streptomyces lividans TK24]	0.829187
A0A7U9HEE6	Small ribosomal subunit protein uS15 [OS=Streptomyces lividans 1326]	0.829187	translational apparatus;other cell component	protein metabolism;other metabolic processes
D6EX25	submitted name: Proline aminopeptidase [OS=Streptomyces lividans TK24]	0.829187		protein metabolism
A0A7U9H9S4	histidine kinase [OS=Streptomyces lividans 1326]	0.829187		protein metabolism;other metabolic processes;signal transduction
A0A7U9HB49	RDD family protein [OS=Streptomyces lividans 1326]	0.8285	plasma membrane;other membranes
A0A7U9HCV9	Enolase [OS=Streptomyces lividans 1326]	0.827815	non-structural extracellular;cytosol;other cell component	other metabolic processes
D6ET45	ATP-dependent 6-phosphofructokinase [OS=Streptomyces lividans TK24]	0.827815	other cell component	other metabolic processes
D6EI68	submitted name: Uncharacterized protein [OS=Streptomyces lividans TK24]	0.827815
A0A7U9DSG1	non-specific serine/threonine protein kinase [OS=Streptomyces lividans 1326]	0.827815	other membranes	other biological processes
D6EGS6	submitted name: Transcriptional regulator [OS=Streptomyces lividans TK24]	0.827815		other biological processes
D6ENA0	submitted name: Pyruvate dehydrogenase (Acetyl-transferring) E1 component, alpha subunit [OS=Streptomyces lividans TK24]	0.82713		other metabolic processes
A0A7U9DRF0	submitted name: DUF1696 domain-containing protein [OS=Streptomyces lividans 1326]	0.826446
D6ETK5	Knr4/Smi1-like domain-containing protein [OS=Streptomyces lividans TK24]	0.826446
D6ECU2	submitted name: Secreted sugar-binding protein [OS=Streptomyces lividans TK24]	0.825764	plasma membrane;other membranes	transport
D6EG84	Catalase [OS=Streptomyces lividans TK24]	0.825764		other metabolic processes;stress response;other biological processes
A0A7U9HB23	Chaperone protein DnaJ [OS=Streptomyces lividans 1326]	0.825764	other cell component	protein metabolism;DNA metabolism;other metabolic processes;stress response
A0A7U9HF36	Large ribosomal subunit protein bL31 [OS=Streptomyces lividans 1326]	0.825083	translational apparatus;other cell component	protein metabolism;other metabolic processes
D6EWW9	submitted name: Cation-transporting ATPase [OS=Streptomyces lividans TK24]	0.825083	plasma membrane;other membranes	transport
D6ED51	Ribosomal RNA small subunit methyltransferase E [OS=Streptomyces lividans TK24]	0.825083	other cell component	RNA metabolism OR transcription;other metabolic processes
D6EEN9	submitted name: Oxidoreductase [OS=Streptomyces lividans TK24]	0.824402
A0A7U8YX83	submitted name: Two-component system response regulator [OS=Streptomyces lividans TK24]	0.823723		signal transduction;other biological processes
D6EJQ3	Probable allantoicase [OS=Streptomyces lividans TK24]	0.823723		other metabolic processes
A0A7U9HB33	submitted name: Cell division protein FtsI Peptidoglycan synthetase [OS=Streptomyces lividans 1326]	0.823045	other membranes	other biological processes
D6EJD2	submitted name: Uncharacterized protein [OS=Streptomyces lividans TK24]	0.823045
D6EUY6	submitted name: SIS regulatory protein [OS=Streptomyces lividans TK24]	0.823045		other metabolic processes
D6EPT3	3-dehydroquinate synthase [OS=Streptomyces lividans TK24]	0.823045	other cell component	other metabolic processes
A0A7U9HCL2	submitted name: Threonine synthase [OS=Streptomyces lividans 1326]	0.823045		other metabolic processes
A0A7U8YTM0	submitted name: Integral membrane protein [OS=Streptomyces lividans TK24]	0.823045	other membranes
D6EHS8	submitted name: Short chain dehydrogenase [OS=Streptomyces lividans TK24]	0.822368
A0A7U9DJ50	2-deoxy-scyllo-inosamine dehydrogenase [OS=Streptomyces lividans 1326]	0.821693
A0A7U9E0D5	submitted name: Putative oxidoreductase [OS=Streptomyces lividans 1326]	0.821693
D6ERH4	Large ribosomal subunit protein bL19 [OS=Streptomyces lividans TK24]	0.821693	translational apparatus;other cell component	protein metabolism;other metabolic processes
A0A7U9HA85	submitted name: 1-acyl-sn-glycerol-3-phosphate acyltransferase [OS=Streptomyces lividans 1326]	0.821693
D6EIH3	Pyridoxine/pyridoxamine 5'-phosphate oxidase [OS=Streptomyces lividans TK24]	0.821693		other metabolic processes
A0A7U9DQZ8	Endonuclease III [OS=Streptomyces lividans 1326]	0.821693		DNA metabolism;other metabolic processes;stress response
A0A7U9DS88	submitted name: Cobalt-precorrin-6y C5-methyltransferase [OS=Streptomyces lividans 1326]	0.821018		other metabolic processes
A0A7U9DNS2	Integral membrane protein [OS=Streptomyces lividans 1326]	0.820345	other membranes
A0A7U9DIV2	submitted name: Hydrolase, alpha/beta fold family [OS=Streptomyces lividans 1326]	0.820345
A0A7U8YS43	submitted name: TetR family transcriptional regulator [OS=Streptomyces lividans TK24]	0.820345		other biological processes
A0A7U8YW66	submitted name: Nucleotidyltransferase [OS=Streptomyces lividans TK24]	0.820345		other biological processes
D6EF24	Acyl-CoA synthetase [OS=Streptomyces lividans TK24]	0.820345	other membranes	other metabolic processes
A0A7U9H926	UvrABC system protein A [OS=Streptomyces lividans 1326]	0.820345	other cell component	DNA metabolism;other metabolic processes;stress response
A0A7U9DK55	submitted name: 3-oxoacyl-acyl-carrier protein reductase [OS=Streptomyces lividans 1326]	0.820345
A0A7U9DLC1	Polysaccharide chain length determinant N-terminal domain-containing protein [OS=Streptomyces lividans 1326]	0.819672	plasma membrane;other membranes
A0A7U8YTX4	submitted name: Lipoprotein [OS=Streptomyces lividans TK24]	0.819672
A0A7U9DJ18	submitted name: Acetyltransferase [OS=Streptomyces lividans 1326]	0.819672
A0A7U9DMQ8	submitted name: ABC transporter ATP-binding protein [OS=Streptomyces lividans 1326]	0.819001	other membranes	transport
D6EYJ9	Secreted protein [OS=Streptomyces lividans TK24]	0.819001
A0A7U9HD47	Rhodanese domain-containing protein [OS=Streptomyces lividans 1326]	0.819001
A0A7U9DT89	submitted name: Glycerol-3-phosphate dehydrogenase [OS=Streptomyces lividans 1326]	0.819001		other metabolic processes
A0A7U8V1X4	submitted name: Glycosyl hydrolase [OS=Streptomyces lividans TK24]	0.818331		other metabolic processes
D6EED5	Isoprenyl transferase [OS=Streptomyces lividans TK24]	0.818331
D6EEF5	submitted name: Oxidoreductase [OS=Streptomyces lividans TK24]	0.818331
A0A7U9HFB5	Glucanase [OS=Streptomyces lividans 1326]	0.817661		other metabolic processes
D6EUT1	Histidinol-phosphatase [OS=Streptomyces lividans TK24]	0.817661		other metabolic processes
D6EDT7	submitted name: Scyllo-inosose dehydratase [OS=Streptomyces lividans TK24]	0.817661
A0A7U9DTG1	submitted name: Uncharacterized protein [OS=Streptomyces lividans 1326]	0.816327
D6EK25	submitted name: UPF0256 protein [OS=Streptomyces lividans TK24]	0.816327
A0A7U8V1T5	submitted name: Transport associated protein [OS=Streptomyces lividans TK24]	0.816327
D6EIV1	submitted name: Response regulator [OS=Streptomyces lividans TK24]	0.816327		signal transduction
A0A7U9DSF8	DUF1349 domain-containing protein [OS=Streptomyces lividans 1326]	0.816327
A0A7U9HDN4	submitted name: Enoyl-CoA hydratase [OS=Streptomyces lividans 1326]	0.816327
A0A7U9DM68	Protein translocase subunit SecD [OS=Streptomyces lividans 1326]	0.816327	plasma membrane;other membranes	transport;other biological processes
A0A7U9DPK6	submitted name: Putative DNA-binding protein [OS=Streptomyces lividans 1326]	0.816327
A0A7U9H915	submitted name: Regulatory protein, TetR [OS=Streptomyces lividans 1326]	0.815661		other biological processes
A0A7U9HAM1	Aldose 1-epimerase [OS=Streptomyces lividans 1326]	0.814996		other metabolic processes
D6ENR5	submitted name: 3-hydroxybutyryl-CoA dehydrogenase [OS=Streptomyces lividans TK24]	0.814996		other metabolic processes
A0A7U9DQ73	submitted name: Formiminoglutamic iminohydrolase [OS=Streptomyces lividans 1326]	0.814996
A0A7U8YV32	submitted name: 3-hydroxybutyryl-CoA dehydrogenase [OS=Streptomyces lividans TK24]	0.814332		other metabolic processes
A0A7U8V2B7	submitted name: Toxic cation resistance protein [OS=Streptomyces lividans TK24]	0.814332
A0A7U9HAQ1	FHA domain-containing protein [OS=Streptomyces lividans 1326]	0.814332
A0A7U9HDI5	Transcriptional regulatory protein [OS=Streptomyces lividans 1326]	0.814332	other cell component	signal transduction;other biological processes
A0A7U8UUU0	TerD domain-containing protein [OS=Streptomyces lividans TK24]	0.81367
A0A7U9HDG5	submitted name: Putative sugar transporter sugar binding protein [OS=Streptomyces lividans 1326]	0.81367
A0A7U9E0S4	submitted name: Metalloprotease [OS=Streptomyces lividans 1326]	0.81367	other membranes	protein metabolism
D6EVM9	DUF742 domain-containing protein [OS=Streptomyces lividans TK24]	0.81367
A0A7U9DJF6	submitted name: Uncharacterized protein [OS=Streptomyces lividans 1326]	0.81367
D6EV02	submitted name: Integral membrane protein [OS=Streptomyces lividans TK24]	0.81367
D6EF54	submitted name: ABC transporter ATP-binding protein [OS=Streptomyces lividans TK24]	0.813008	other membranes	transport
D6EL09	submitted name: Sporulation associated protein [OS=Streptomyces lividans TK24]	0.813008
A0A7U9HDK7	Formamidopyrimidine-DNA glycosylase [OS=Streptomyces lividans 1326]	0.813008		DNA metabolism;other metabolic processes;stress response
D6EK31	Ferric nitrobindin-like protein [OS=Streptomyces lividans TK24]	0.812348
A0A7U8UYP3	submitted name: NADH dehydrogenase [OS=Streptomyces lividans TK24]	0.812348		other metabolic processes
D6EQJ2	submitted name: Transferase [OS=Streptomyces lividans TK24]	0.812348		other metabolic processes
D6EX41	Porphobilinogen deaminase [OS=Streptomyces lividans TK24]	0.812348		other metabolic processes
D6ENS9	Acetylornithine aminotransferase [OS=Streptomyces lividans TK24]	0.812348	other cell component	other metabolic processes
A0A7U9DVG8	Sensory transduction protein RegX3 [OS=Streptomyces lividans 1326]	0.811688		signal transduction;other biological processes
A0A7U9HE47	Ricin B lectin domain-containing protein [OS=Streptomyces lividans 1326]	0.811688	other membranes
A0A7U9DNP7	submitted name: Putative two-component system response regulator [OS=Streptomyces lividans 1326]	0.811688		signal transduction;other biological processes
D6EKG9	Probable cell division protein WhiA [OS=Streptomyces lividans TK24]	0.811688		other biological processes
D6EUM6	submitted name: Malate oxidoreductase [OS=Streptomyces lividans TK24]	0.811688
A0A7U9HAZ7	N-acetylmuramoyl-L-alanine amidase [OS=Streptomyces lividans 1326]	0.811688		cell organization and biogenesis;other metabolic processes
D6EM68	submitted name: Stress protein [OS=Streptomyces lividans TK24]	0.81103
A0A7U9DQJ6	submitted name: Sensory box/GGDEF family protein [OS=Streptomyces lividans 1326]	0.81103
D6EF14	2-amino-3-ketobutyrate coenzyme A ligase [OS=Streptomyces lividans TK24]	0.810373		other metabolic processes
D6EWJ5	DUF262 domain-containing protein [OS=Streptomyces lividans TK24]	0.810373
D6ETM6	submitted name: Hydrolase [OS=Streptomyces lividans TK24]	0.810373
D6EKL6	submitted name: Acetyl-coenzyme A synthetase [OS=Streptomyces lividans TK24]	0.810373
D6ELK8	3-oxoacyl-[acyl-carrier-protein] reductase [OS=Streptomyces lividans TK24]	0.810373		other metabolic processes
D6EHU0	nitrate reductase (quinone) [OS=Streptomyces lividans TK24]	0.809717	plasma membrane;other membranes;other cell component	other metabolic processes
A0A7U9DP59	2-isopropylmalate synthase [OS=Streptomyces lividans 1326]	0.809717	other cell component	other metabolic processes
D6EVU8	submitted name: Secreted protein [OS=Streptomyces lividans TK24]	0.809717		other metabolic processes
D6EX80	FAD-dependent oxidoreductase 2 FAD binding domain-containing protein [OS=Streptomyces lividans TK24]	0.809061		other metabolic processes
D6EMC1	submitted name: 6-phosphogluconate dehydrogenase [OS=Streptomyces lividans TK24]	0.809061		other metabolic processes
A0A7U9HCK9	Putative phenylalanine aminotransferase [OS=Streptomyces lividans 1326]	0.808407		other metabolic processes
A0A7U8YV98	Adhesin domain-containing protein [OS=Streptomyces lividans TK24]	0.808407
A0A7U9DJH2	submitted name: UDP-glucose 4-epimerase [OS=Streptomyces lividans 1326]	0.808407
D6EQH2	submitted name: Hydrolase [OS=Streptomyces lividans TK24]	0.808407
D6EPG9	submitted name: Aminotransferase [OS=Streptomyces lividans TK24]	0.808407		other metabolic processes
A0A7U9DTA4	Protein kinase domain-containing protein [OS=Streptomyces lividans 1326]	0.808407	other membranes
A0A7U9DXL6	tRNA-specific adenosine deaminase [OS=Streptomyces lividans 1326]	0.808407		RNA metabolism OR transcription;other metabolic processes
A0A7U8YSE3	submitted name: D-alanyl-D-alanine carboxypeptidase [OS=Streptomyces lividans TK24]	0.807754	other membranes	protein metabolism
D6EW57	submitted name: Succinyldiaminopimelate transaminase [OS=Streptomyces lividans TK24]	0.807103		other metabolic processes
A0A7U8V239	Peptide chain release factor 2 [OS=Streptomyces lividans TK24]	0.807103	other cell component	cell organization and biogenesis;protein metabolism;other metabolic processes
A0A7U9DRG3	submitted name: Putative membrane protein [OS=Streptomyces lividans 1326]	0.806452	other membranes
D6EEB3	PhoH-like protein [OS=Streptomyces lividans TK24]	0.806452	other cell component
A0A7U9DLX5	submitted name: Pyridoxamine 5'-phosphate oxidase-related, FMN-binding protein [OS=Streptomyces lividans 1326]	0.806452
D6EPF1	submitted name: Purine phosphoribosyltransferase [OS=Streptomyces lividans TK24]	0.805802
D6EK50	submitted name: Molybdopterin converting factor [OS=Streptomyces lividans TK24]	0.805802
D6EWG3	Ribonuclease PH [OS=Streptomyces lividans TK24]	0.805153		RNA metabolism OR transcription;other metabolic processes
D6EID6	submitted name: Transcriptional regulator [OS=Streptomyces lividans TK24]	0.804505		other biological processes
A0A7U8UX15	NADH-quinone oxidoreductase subunit C [OS=Streptomyces lividans TK24]	0.804505	plasma membrane;other membranes	transport
A0A7U9DVV6	UDP-N-acetylglucosamine 1-carboxyvinyltransferase [OS=Streptomyces lividans 1326]	0.804505	other cell component	cell organization and biogenesis;other metabolic processes;other biological processes
A0A7U9E0F7	GH18 domain-containing protein [OS=Streptomyces lividans 1326]	0.804505	non-structural extracellular	other metabolic processes
A0A7U9DZE0	Aminoglycoside phosphotransferase domain-containing protein [OS=Streptomyces lividans 1326]	0.803859
D6EM97	submitted name: ParR family transcriptional regulator [OS=Streptomyces lividans TK24]	0.803859
D6EP45	submitted name: Transmembrane transporter [OS=Streptomyces lividans TK24]	0.803859	other membranes	transport
A0A7U9DQC3	Secreted protein [OS=Streptomyces lividans 1326]	0.803859	other membranes
D6EHD1	submitted name: Heme oxygenase [OS=Streptomyces lividans TK24]	0.803859		other metabolic processes
A0A7U9DTC8	submitted name: Transcriptional regulator, TetR family [OS=Streptomyces lividans 1326]	0.803213		other biological processes
A0A7U9HF14	submitted name: Myo-inositol 2-dehydrogenase [OS=Streptomyces lividans 1326]	0.803213
D6ERI7	submitted name: Regulator [OS=Streptomyces lividans TK24]	0.803213
A0A7U9DPL9	Methyltransferase domain-containing protein [OS=Streptomyces lividans 1326]	0.802568		other metabolic processes
A0A7U8UV43	submitted name: Topology modulation protein [OS=Streptomyces lividans TK24]	0.801925
D6EKR3	Polymerase/histidinol phosphatase N-terminal domain-containing protein [OS=Streptomyces lividans TK24]	0.801925
A0A7U9DX37	submitted name: UbiD family decarboxylase associated with menaquinone via futalosine [OS=Streptomyces lividans 1326]	0.801925
A0A7U9E402	submitted name: Phenylacetate-CoA oxygenase, PaaG subunit [OS=Streptomyces lividans 1326]	0.801925		other metabolic processes
A0A7U9DZF3	DUF1990 domain-containing protein [OS=Streptomyces lividans 1326]	0.801282
A0A7U9HAE9	Triosephosphate isomerase [OS=Streptomyces lividans 1326]	0.801282	other cell component	other metabolic processes
A0A7U9HD69	submitted name: Dihydrolipoamide dehydrogenase [OS=Streptomyces lividans 1326]	0.801282
D6EX93	submitted name: Threonine dehydratase [OS=Streptomyces lividans TK24]	0.801282		other metabolic processes
A0A7U9HC77	submitted name: Putative integral membrane protein [OS=Streptomyces lividans 1326]	0.801282	other membranes
A0A7U8UW64	submitted name: Transmembrane protein [OS=Streptomyces lividans TK24]	0.801282	other membranes
A0A7U8V6H8	histidine kinase [OS=Streptomyces lividans TK24]	0.800641	other membranes	signal transduction
[truncated: 1,466 more rows]

## Sheet: TK23vsΔsle12 late vegetative
Data: Proteome data for Fig. 2I
[truncated: 3,175 more rows]

[truncated: 2 more sheets: TK23vsΔslpS mid vegetative, TK23vsΔslpS late vegetative]
